# Supplementary material for: [B(O2C2(CF3)4)2]− ([FPB]−): Repurposing This Weakly Coordinating Anion for Solid-State Molecular Organometallic (SMOM) Chemistry
Source: Organometallics. 2025 May 4;44(10):1018–21. doi: 10.1021/acs.organomet.5c00112 (PMC12117562; doi:10.1021/acs.organomet.5c00112)
Supplement: Supplementary file 2 [file om5c00112_si_002.xyz]

274
[(1-NBA)][FPB] partial optimisation (H, F atoms, E = -2128.7675594908)
Rh       2.826755000      3.862032000      3.436189000
Rh       1.788629000      7.624028000     11.698539000
P        2.626420000      1.673344000      3.674258000
P        4.814898000      3.593567000      4.360618000
P        1.988964000      9.812715000     11.460470000
P       -0.199513000      7.892492000     10.774110000
F        1.270016365     12.066769191      2.033579293
F       -3.494338811      8.346521076      2.604831282
F       -2.418253858     12.739933109      5.186890704
F       -1.342068988      8.350647089      3.156976599
F        2.087226555     13.927144173      3.565609060
F        1.111120101     10.439697189      6.727437834
F       -2.801702574      7.946859994      5.181759821
F        2.037703716     14.225862678      5.689129176
F       -4.625026108      9.147704750      5.113704882
F       -3.695642955     12.591990791      3.014244112
F       -2.835324035     11.617715268      6.993256679
F        2.231526335     10.153065138      1.679798795
F        3.709173991     13.095906620      4.829802565
F       -2.000392997      9.256912011      1.318276411
F       -4.808686108     10.711149340      2.804053248
F       -3.360977940     11.345277693      1.275206960
F       -3.332683553      9.159255975      6.882198186
F       -4.417511259     11.835215605      5.471071133
F        3.435376201     11.867326716      2.314582962
F        4.272533417     10.570159341      4.627506167
F        1.064497638     12.544112313      7.221582299
F        2.997785401     11.566847193      6.928076475
F        3.453268186      8.913814432      3.440218148
F        2.863456336      9.125901212      5.519910486
F        3.345368097     -0.580709191     13.101148115
F        8.109723002      3.139538637     12.529896181
F        7.033638358     -1.253873798      9.947836948
F        5.957453029      3.135412631     11.977750724
F        2.528157964     -2.441084431     11.569118304
F        3.504264160      1.046362177      8.407290055
F        7.417088980      3.539199779      9.952968191
F        2.577680725     -2.739803651      9.445598314
F        9.240412434      2.338355163     10.021022817
F        8.311026988     -1.105930834     12.120483428
F        7.450708513     -0.131655860      8.141471190
F        2.383858058      1.332994625     13.454929033
F        0.906210070     -1.609847280     10.304924948
F        6.615777407      2.229147518     13.816450790
F        9.424070296      0.774910372     12.330674387
F        7.976362059      0.140782095     13.859520746
F        7.948068178      2.326803239      8.252529245
F        9.032895967     -0.349156091      9.663656647
F        1.180007889     -0.381266938     12.820144581
F        0.342853010      0.915900907     10.507221712
F        3.550887299     -1.058052204      7.913145202
F        1.617598862     -0.080787270      8.206650932
F        1.162116429      2.572245526     11.694509659
F        1.751928354      2.360158781      9.614816667
O        0.799118000     10.037115000      3.946380000
O        0.254666000     12.174757000      4.677388000
O       -1.203470000     10.236795000      5.274604000
O       -1.278299000     11.152037000      3.141364000
O        3.816266000      1.448945000     11.188347000
O        4.360718000     -0.688698000     10.457340000
O        5.818854000      1.249264000      9.860124000
O        5.893683000      0.334023000     11.993364000
C        0.775545000      1.824233000      5.783736000
C        2.705702000      0.661144000      2.109327000
C        1.045561000      1.109422000      4.452788000
C        7.586790000      3.953027000      3.959547000
C        3.918508000      1.009406000      4.800736000
C        5.056176000      4.382656000      6.015903000
C        8.712923000      4.553801000      3.114273000
C        5.213888000      1.812403000      4.627746000
C        2.141402000      1.436590000      0.904300000
C       -1.435553000      0.722880000      4.203822000
C        3.441228000     -0.037406000     -0.665020000
C        6.150001000      3.772320000      1.897895000
C       -0.482811000      1.255323000      6.453599000
C        4.086471000      0.106188000      1.772277000
C        8.637500000      4.079209000      1.668604000
C        4.017245000     -0.786844000      0.528353000
C       -0.167434000      1.253827000      3.527300000
C        6.211813000      4.258187000      3.353099000
C       -1.685198000      1.400125000      5.542035000
C        2.073971000      0.541683000     -0.339926000
C        7.275241000      4.384508000      1.061550000
C        4.412803000      4.415761000      8.449718000
C        4.149895000      3.801322000      7.072458000
C        4.315265000      5.905159000      8.425503000
C        4.918411000      5.884371000      5.979731000
C        5.215155000      6.481074000      7.369099000
C        3.839839000      9.661827000      9.350991000
C        1.909682000     10.824915000     13.025401000
C        3.569824000     10.376638000     10.681939000
C       -2.971406000      7.533032000     11.175180000
C        0.696876000     10.476654000     10.333992000
C       -0.440792000      7.103403000      9.118825000
C       -4.097539000      6.932258000     12.020455000
C       -0.598504000      9.673656000     10.506982000
C        2.473982000     10.049469000     14.230428000
C        6.050937000     10.763180000     10.930906000
C        1.174156000     11.523466000     15.799748000
C       -1.534617000      7.713740000     13.236833000
C        5.098196000     10.230736000      8.681128000
C        0.528914000     11.379872000     13.362451000
C       -4.022116000      7.406851000     13.466124000
C        0.598139000     12.272904000     14.606374000
C        4.782819000     10.232232000     11.607428000
C       -1.596429000      7.227873000     11.781629000
C        6.300582000     10.085935000      9.592693000
C        2.541413000     10.944376000     15.474654000
C       -2.659856000      7.101552000     14.073178000
C        0.202581000      7.070299000      6.685009000
C        0.465489000      7.684737000      8.062269000
C        0.300119000      5.580900000      6.709225000
C       -0.303026000      5.601688000      9.154997000
C       -0.599771000      5.004986000      7.765629000
C        2.286838000      5.444796000      0.508375000
C        2.426317000      6.662195000      1.428567000
C        1.005755000      5.010536000      2.461966000
C        0.850779000      5.120561000      0.941077000
C        1.214683000      7.515534000      1.021140000
C        2.107412000      6.044702000      2.800530000
C        0.140030000      6.456301000      0.652307000
C        2.328546000      6.041263000     14.626352000
C        2.189068000      4.823865000     13.706161000
C        3.609629000      6.475524000     12.672761000
C        3.764606000      6.365499000     14.193650000
C        3.400701000      3.970526000     14.113588000
C        2.507972000      5.441357000     12.334198000
C        4.475354000      5.029758000     14.482421000
C        1.978336000     10.774630000      3.972109000
C        1.594064000     11.988360000      4.951326000
C       -2.481067000     10.486179000      3.334029000
C       -3.068217000     11.649047000      5.654486000
C        2.365730000     13.316177000      4.745342000
C       -2.539040000     10.361599000      4.941186000
C        2.238985000     11.244604000      2.503133000
C       -3.327847000      9.149665000      5.523570000
C       -3.599918000     11.287521000      2.633594000
C       -2.338564000      9.101180000      2.621486000
C        1.704717000     11.635244000      6.462529000
C        3.156359000      9.851408000      4.401179000
C        2.637048000      0.711430000     11.162618000
C        3.021320000     -0.502300000     10.183401000
C        7.096451000      0.999881000     11.800698000
C        7.683602000     -0.162988000      9.480242000
C        2.249654000     -1.830118000     10.389385000
C        7.154424000      1.124461000     10.193542000
C        2.376399000      0.241456000     12.631595000
C        7.943232000      2.336394000      9.611157000
C        8.215302000      0.198539000     12.501134000
C        6.953948000      2.384880000     12.513241000
C        2.910667000     -0.149185000      8.672199000
C        1.459026000      1.634652000     10.733549000
B       -0.356462000     10.898274000      4.258610000
B        4.971846000      0.587786000     10.876118000
H        0.645817357      2.899515321      5.584853688
H        1.632295953      1.742538687      6.463373487
H        2.046532319     -0.199471713      2.314658390
H        1.207014371      0.035389406      4.650164083
H        7.659016445      4.329964052      4.989394652
H        7.722735652      2.862846030      4.016962243
H        3.529239022      1.130903283      5.818812923
H        4.068877004     -0.068792047      4.647546880
H        6.096107923      4.130368845      6.289398979
H        8.651548540      5.652475269      3.150860255
H        9.679234121      4.281929526      3.567167958
H        5.765949625      1.464817131      3.744774610
H        5.880320190      1.696055042      5.492771960
H        1.148598245      1.851639123      1.126140545
H        2.796448905      2.299616522      0.708950768
H       -2.296768171      0.850657237      3.530274989
H       -1.327774923     -0.360059226      4.354531987
H        3.381145291     -0.701087867     -1.541686107
H        4.121537162      0.777746147     -0.951377599
H        6.243358153      2.674778113      1.873085512
H        5.164315712      4.003691646      1.466358762
H       -0.322006186      0.192660303      6.686688974
H       -0.654944528      1.752396454      7.419297625
H        4.491516810     -0.477618596      2.607633103
H        4.784090699      0.937654161      1.585650341
H        8.820378179      2.993246084      1.629747186
H        9.431446049      4.542645984      1.067545843
H        5.022829467     -1.167377541      0.296985061
H        3.402457546     -1.671168988      0.756505370
H       -0.307862379      2.315863769      3.268981633
H       -0.010386636      0.717515621      2.581718251
H        6.059469582      5.350563432      3.349888327
H       -1.892407853      2.470001697      5.384174067
H       -2.582915760      0.980489075      6.019556746
H        1.356169023     -0.275380257     -0.161511684
H        1.682895530      1.119177246     -1.191468216
H        7.217996726      4.017012028      0.027138518
H        7.136712875      5.475460700      1.004641808
H        3.716587340      3.971711796      9.176835736
H        5.413403429      4.109473574      8.784759399
H        4.290107127      2.716991060      7.140972258
H        3.100466194      3.961520080      6.776488639
H        4.560884621      6.327345701      9.414304198
H        3.275843939      6.213454397      8.227710279
H        3.892069530      6.154075203      5.681030135
H        5.588725602      6.343838656      5.238402028
H        6.268315568      6.280275523      7.623051335
H        5.119888307      7.575782332      7.317823958
H        3.969565703      8.586544524      9.549873089
H        2.983088142      9.743522357      8.671353562
H        2.568852363     11.685530212     12.820069468
H        3.408370570     11.450670674     10.484563790
H       -3.043632115      7.156093596     10.145332859
H       -3.107352245      8.623212813     11.117763662
H        1.086144863     10.355157188      9.315914997
H        0.546506730     11.554851870     10.487181863
H       -1.480724050      7.355689878      8.845329492
H       -4.036164072      5.833583757     11.983868457
H       -5.063850243      7.204128867     11.567559961
H       -1.150565643     10.021241607     11.389953469
H       -1.264936236      9.790003689      9.641956052
H        3.466785761      9.634419862     14.008587517
H        1.818935068      9.186442495     14.425777268
H        6.912152766     10.635403425     11.604452394
H        5.943158083     11.846119157     10.780196069
H        1.234239139     12.187148284     16.676413720
H        0.493846406     10.708314312     16.086105814
H       -1.627974271      8.811281895     13.261642467
H       -0.548931416      7.482368694     13.668368800
H        4.937391339     11.293398430      8.448036689
H        5.270330167      9.733661422      7.715430089
H        0.123868464     11.963678291     12.527094494
H       -0.168706297     10.548406220     13.549077447
H       -4.204993989      8.492813931     13.504980366
H       -4.816061778      6.943414109     14.067182529
H       -0.407445618     12.653437257     14.837741661
H        1.212926423     13.157229136     14.378222109
H        4.923247390      9.170194996     11.865745254
H        4.625771003     10.768542616     12.553010054
H       -1.444085645      6.135496520     11.784840174
H        6.507792193      9.016058418      9.750554420
H        7.198299973     10.505570802      9.115171501
H        3.259215378     11.761438938     15.296239837
H        2.932487975     10.366881658     16.326196371
H       -2.602611876      7.469047957     15.107589491
H       -2.521328116      6.010599277     14.130086154
H        0.898797077      7.514347683      5.957891386
H       -0.798019339      7.376586190      6.349967281
H        0.325277188      8.769068059      7.993755601
H        1.514917777      7.524538589      8.358238276
H        0.054499491      5.158712893      5.720423958
H        1.339540104      5.272604979      6.907017952
H        0.723315849      5.331984268      9.453696902
H       -0.973339853      5.142219846      9.896326350
H       -1.652931493      5.205785528      7.511677155
H       -0.504505475      3.910277509      7.816903566
H        3.001915506      4.642161271      0.742315506
H        2.365248607      5.690034512     -0.558147426
H        3.384152017      7.191834032      1.402068833
H        0.082013070      5.210813073      3.019060250
H        0.387025986      4.245088296      0.477417180
H        1.467937632      8.146353423      0.159481340
H        0.889954822      8.186724115      1.821861920
H        1.781066765      6.771810470      3.553883474
H       -0.785637221      6.574016155      1.227724728
H       -0.131295132      6.512280584     -0.407257108
H        3.123554959      5.679022298      3.241195708
H        1.159406301      3.877999843      2.699029827
H        1.613468419      6.843897675     14.392411447
H        2.250135620      5.796025023     15.692874574
H        1.231233015      4.294225785     13.732659244
H        4.533370603      6.275246932     12.115666181
H        4.228358828      7.240971593     14.657310101
H        3.147445991      3.339706580     14.975246577
H        3.725429044      3.299335621     13.312866227
H        2.834317232      4.714248529     11.580844535
H        5.401021576      4.912042173     13.907003954
H        4.746678521      4.973779205     15.541985299
H        1.491829197      5.807036805     11.893532489
H        3.455977778      7.608060168     12.435697540

274
[1-endo-NBA)]+@[(1-NBA)][FPB] (E =     -2128.7716394845)
Rh       2.989397814      3.695985498      2.845151835
Rh       1.793393538      7.563544718     11.594499898
P        2.600308535      1.582222235      3.391225799
P        4.791717327      3.496645968      4.096962692
P        2.021336184      9.761968485     11.351186724
P       -0.217241584      7.859017467     10.690473771
F        1.261990779     12.155134319      1.966072264
F       -3.712907771      8.539309868      2.592953536
F       -2.442694706     12.798009025      5.183747205
F       -1.580610202      8.293586073      3.085956664
F        2.055540610     14.002517586      3.573062122
F        1.116826610     10.438740079      6.723651595
F       -2.807417453      7.948183705      5.181547921
F        1.980699338     14.331695851      5.739362605
F       -4.657048642      9.145711803      5.116419244
F       -3.649041843     12.681877585      3.015943143
F       -2.823639444     11.632312710      6.952359832
F        2.150263019     10.221712325      1.611507573
F        3.671439311     13.294920941      4.840018539
F       -2.137431220      9.269054774      1.251354483
F       -4.827683539     10.867877052      2.732877100
F       -3.328226641     11.484777121      1.250725818
F       -3.333949125      9.161956702      6.872889072
F       -4.425529580     11.838161566      5.466305789
F        3.444921751     11.898834913      2.175165928
F        4.359501126     10.916487863      4.626946478
F        1.060698976     12.525419996      7.284962947
F        3.004068069     11.569295250      6.934137643
F        3.783976571      9.263716186      3.353300032
F        3.115108124      9.281647279      5.411828901
F        3.343089587     -0.577212604     13.103339096
F        8.124676567      3.134392055     12.608579427
F        7.059252353     -1.309928592      9.953739510
F        6.017874840      3.141399784     11.986127513
F        2.527373338     -2.440880490     11.569289036
F        3.503556955      1.054333525      8.402079519
F        7.422397284      3.539279302      9.953921618
F        2.576672717     -2.734438275      9.447353533
F        9.274132358      2.342994265     10.018270560
F        8.317395336     -1.110787670     12.126159132
F        7.439379790     -0.145741240      8.187001499
F        2.370449735      1.323959750     13.521893892
F        0.902247488     -1.608609439     10.305244400
F        6.608344497      2.219765304     13.872654477
F        9.471903167      0.766030205     12.332051070
F        8.046539913      0.137955587     13.880077387
F        7.950860669      2.325182686      8.259418151
F        9.043625361     -0.352618094      9.668229900
F        1.176728974     -0.380298224     12.824232697
F        0.294370116      0.917522678     10.510686131
F        3.547686829     -1.053788385      7.912928914
F        1.609066093     -0.077287643      8.199394325
F        1.093432521      2.576424492     11.698410739
F        1.686197441      2.365588459      9.608918671
O        0.881723780     10.084332686      3.975382777
O        0.239182691     12.218695206      4.689457212
O       -1.206136893     10.223508446      5.246659808
O       -1.247553201     11.132385032      3.088343339
O        3.801709600      1.488172634     11.206930278
O        4.362209399     -0.669295591     10.456228000
O        5.835383744      1.268944304      9.882069335
O        5.895588363      0.348680359     12.040620513
C        0.823820139      1.855387482      5.577127554
C        2.656607210      0.478015841      1.877236223
C        1.003679405      1.131561594      4.229067396
C        7.589905817      3.929937238      3.840204469
C        3.867947863      0.912652799      4.572895482
C        4.980819305      4.325138343      5.752627502
C        8.743947763      4.487904466      2.995260947
C        5.163803546      1.720406642      4.466497797
C        2.054421387      1.163754052      0.631818465
C       -1.506734624      0.884344815      4.067416434
C        3.464761419     -0.267126958     -0.891017758
C        6.268571040      3.505631157      1.712505117
C       -0.432639284      1.349037922      6.303694126
C        4.082214641     -0.013269285      1.559311313
C        8.749320956      3.897024491      1.580881708
C        4.086667215     -0.940543346      0.333822410
C       -0.235513099      1.351868798      3.342138824
C        6.240882775      4.119489352      3.125827099
C       -1.682551628      1.545946779      5.440590175
C        2.045042350      0.223544110     -0.584068366
C        7.402541199      4.112853882      0.883137232
C        4.174974740      4.468677519      8.149386220
C        3.867880080      3.934273506      6.739459954
C        4.431305975      5.981612908      8.142150771
C        5.143133753      5.854928310      5.703198562
C        5.492145644      6.384033891      7.107437471
C        3.878605107      9.581522983      9.229081723
C        1.964570867     10.769639875     12.928256609
C        3.611592793     10.309699210     10.559405952
C       -2.994474976      7.517532165     11.127622066
C        0.711089810     10.455185635     10.242732168
C       -0.515253028      7.107433339      9.012128265
C       -4.117619473      6.903337845     11.976945538
C       -0.588120581      9.663161485     10.426058854
C        2.559358589     10.005653632     14.130031027
C        6.101861529     10.701014388     10.802891243
C        1.243966753     11.464556260     15.728297916
C       -1.523980213      7.676055520     13.191311259
C        5.134944302     10.144243843      8.544347969
C        0.563518761     11.299304172     13.285052176
C       -4.027817103      7.353262457     13.440829098
C        0.628159775     12.195526123     14.531750233
C        4.832468600     10.177322947     11.490315411
C       -1.610106897      7.207376905     11.726723377
C        6.360348651     10.018573560      9.454603727
C        2.627559625     10.899097556     15.380478275
C       -2.644529783      7.046226230     14.032918798
C        0.365388742      6.935342993      6.631377605
C        0.644427264      7.439103489      8.055584649
C        0.016352586      5.441225384      6.616919073
C       -0.782980159      5.590791703      9.024155312
C       -1.115191476      5.108797221      7.599521381
C        1.136931909      7.017301895      0.700294446
C        2.345118654      7.007919858      1.660787578
C        1.750735737      4.735355275      0.998690568
C        0.559476607      5.686428702      1.228573808
C        1.643089709      6.920577936      3.029345159
C        2.978586116      5.628996275      1.361033347
C        0.468768147      5.931368902      2.753824551
C        2.402656488      6.052874587     14.614816859
C        2.239383597      4.803857823     13.727303867
C        3.634788210      6.430393471     12.592415453
C        3.830066362      6.364810375     14.125492020
C        3.479753044      3.961932928     14.117872263
C        2.521125264      5.382214216     12.316957671
C        4.561163517      5.037525795     14.424961352
C        2.021494644     10.881373414      3.937699182
C        1.592008549     12.067477772      4.958056334
C       -2.483759998     10.535612323      3.294333480
C       -3.077615632     11.681099837      5.629140596
C        2.330181824     13.434765966      4.778479894
C       -2.543220008     10.373319589      4.913530196
C        2.228487243     11.319042741      2.414123465
C       -3.349834761      9.145733585      5.511542573
C       -3.590354595     11.401200150      2.586632511
C       -2.484850848      9.141211993      2.554815432
C        1.711099749     11.643715625      6.493946269
C        3.329367782     10.081107094      4.344210846
C        2.629846671      0.744898139     11.180140973
C        3.015016391     -0.485646084     10.192731757
C        7.108118088      0.995596345     11.837626446
C        7.696706562     -0.191975118      9.510282923
C        2.243035216     -1.826196398     10.392363633
C        7.168658139      1.126452209     10.220146028
C        2.368584686      0.258623852     12.667517903
C        7.969177127      2.344134315      9.619466243
C        8.254344894      0.186273885     12.534223130
C        6.981383711      2.394440275     12.576637376
C        2.898686598     -0.132479193      8.654578483
C        1.412332048      1.652349647     10.735620926
B       -0.335712765     10.910230998      4.251018489
B        4.974608341      0.611114157     10.896409340
H        0.744616102      2.936458435      5.387807305
H        1.697335176      1.718983612      6.225941588
H        2.041499801     -0.397016553      2.137394539
H        1.104721039      0.049603004      4.423480390
H        7.586960432      4.412675043      4.827273921
H        7.751666794      2.857217415      4.016791442
H        3.438805011      1.009884425      5.577164103
H        4.025392124     -0.162071358      4.406621734
H        5.926136745      3.896871426      6.130146698
H        8.649989124      5.583016043      2.935182375
H        9.697390733      4.287193266      3.504270214
H        5.779378555      1.351742231      3.636612535
H        5.766605509      1.643804901      5.379841547
H        1.040261340      1.536755433      0.829507690
H        2.672322511      2.043758494      0.395411483
H       -2.386511344      1.066996487      3.432622271
H       -1.449284425     -0.204478425      4.196459717
H        3.460714094     -0.956452151     -1.748129445
H        4.082716679      0.590714973     -1.190900537
H        6.420663052      2.417898267      1.789214828
H        5.292451043      3.640849780      1.222501662
H       -0.310700258      0.281294854      6.537046895
H       -0.537685909      1.861769098      7.270987054
H        4.509525816     -0.551472057      2.412928376
H        4.725514485      0.858712797      1.363746352
H        8.963777188      2.818475213      1.633042220
H        9.554664846      4.339469618      0.985458029
H        5.119199075     -1.249658080      0.119243452
H        3.535197805     -1.859925547      0.580640933
H       -0.311754321      2.420918069      3.086785223
H       -0.141176479      0.803518453      2.395466138
H        6.050621450      5.200769741      3.016158629
H       -1.861623385      2.624042944      5.313397666
H       -2.568488501      1.137868312      5.948279844
H        1.388062122     -0.637307401     -0.382232987
H        1.621001221      0.750016729     -1.452241627
H        7.410837326      3.685390852     -0.127947365
H        7.224450163      5.191420857      0.755584222
H        3.342609167      4.222671113      8.824928398
H        5.052653604      3.939231338      8.549513206
H        3.752009670      2.844672100      6.784677639
H        2.913896498      4.338662992      6.368831690
H        4.731008977      6.318815041      9.146612904
H        3.495067836      6.510216984      7.909160268
H        4.205947833      6.314764206      5.351819765
H        5.926257685      6.155917790      4.993661731
H        6.473013651      5.981970324      7.405876996
H        5.601867247      7.477174370      7.075565714
H        4.008790268      8.508952013      9.438360225
H        3.017792217      9.656713605      8.554237922
H        2.601381334     11.643564859     12.710254295
H        3.451661814     11.382243038     10.352568769
H       -3.067514027      7.154746610     10.093045161
H       -3.129578326      8.608267945     11.086083940
H        1.086365151     10.342291942      9.219031881
H        0.576440681     11.532744907     10.412994806
H       -1.423784023      7.613286865      8.642509601
H       -4.059559225      5.805664294     11.920298134
H       -5.086840959      7.188441443     11.540154829
H       -1.130262456     10.013893536     11.314186537
H       -1.259127400      9.785787803      9.566103855
H        3.556699818      9.609223971     13.896023345
H        1.921882611      9.131531864     14.332467260
H        6.964601114     10.579702583     11.474608615
H        5.991882202     11.782209644     10.643841674
H        1.312415834     12.137670626     16.595520914
H        0.584211070     10.640721440     16.033776523
H       -1.615154233      8.772379676     13.232635105
H       -0.533737347      7.432988217     13.605003600
H        4.973939365     11.203467362      8.299259315
H        5.301452655      9.633125591      7.585648381
H        0.138477799     11.876210751     12.455292237
H       -0.109268160     10.449493109     13.476422503
H       -4.219214291      8.435465583     13.501960040
H       -4.807730535      6.869257906     14.041343038
H       -0.382834379     12.551877422     14.776092330
H        1.220309690     13.091114859     14.291337212
H        4.971481422      9.119336037     11.764401868
H        4.675138318     10.729255110     12.425751691
H       -1.458944618      6.114873258     11.718935230
H        6.584308177      8.953014488      9.612407420
H        7.244284554     10.457964811      8.972266133
H        3.329607939     11.728158511     15.196952666
H        3.033307311     10.323819669     16.226082918
H       -2.581466595      7.400396350     15.071194210
H       -2.500593422      5.955295092     14.069510863
H        1.240964530      7.133711773      5.996059641
H       -0.457835927      7.519640474      6.195786168
H        0.827914469      8.519305733      8.029911578
H        1.559180502      6.978539186      8.459338039
H       -0.256998617      5.126564166      5.598611425
H        0.905729573      4.855246952      6.894530430
H        0.107791616      5.060478690      9.397332936
H       -1.609392977      5.332588617      9.700240690
H       -2.046634579      5.593009981      7.266267323
H       -1.313806284      4.027377323      7.609100086
H        1.408384615      6.974790955     -0.363289276
H        0.473187747      7.875097262      0.867590854
H        3.052554155      7.834207386      1.564001052
H        1.546507445      3.771710977      1.589402917
H       -0.363766837      5.344806149      0.754116539
H        1.267283225      7.904050842      3.331262045
H        2.320093240      6.561488577      3.816536364
H        3.629299767      5.372485632      2.276016620
H        0.589238662      4.987896246      3.309036992
H       -0.495905749      6.355807558      3.038968686
H        3.702526609      5.642882414      0.539058832
H        1.829770557      4.373536621     -0.034572375
H        1.678804942      6.845968753     14.378915055
H        2.363390373      5.836973627     15.689561797
H        1.285766327      4.270589978     13.795483893
H        4.544265134      6.211658254     12.020537344
H        4.305586508      7.254990098     14.547888054
H        3.264043800      3.357867555     15.008346342
H        3.778297928      3.271304919     13.323619317
H        2.829347559      4.628916153     11.582652255
H        5.466334846      4.911215866     13.821277678
H        4.861882003      5.006203706     15.475221337
H        1.496910071      5.743594247     11.897233653
H        3.465725953      7.553165905     12.331243918

282
[1-(NBA)][BArCl4] (E = -1227.1169186412)
Rh       8.726563000     -1.144833000      4.805944000
Rh      -2.434748000      9.131352000     13.145438000
Cl       1.478940129      0.029959102      1.606301866
Cl       1.612906355      9.692748880      2.826332797
Cl       5.753695411      6.373337601      1.907198974
Cl      -1.978313418      4.725051267      0.291208782
Cl      -3.989658916      5.234773329      5.272910877
Cl       1.998293529      7.608025636      8.948063090
Cl       0.661146037      2.403612652      9.313094389
Cl       5.253665414      1.078391123      5.312877559
Cl       4.812875995      7.956559419     16.345080043
Cl       4.678909552     -1.706229929     15.125048918
Cl       0.538120626      1.613181968     16.044183435
Cl       8.270128473      3.261467454     17.660173168
Cl      10.281473970      2.751745501     12.678470824
Cl       4.293522590      0.378494190      9.003317363
Cl       5.630668546      5.582906556      8.638287657
Cl       1.038150675      6.908127574     12.638503768
P       10.456982000      0.005647000      5.548952000
P        9.452614000     -0.493803000      2.821598000
P       -4.165166000      7.980872000     12.402430000
P       -3.160798000      8.480322000     15.129783000
C        8.526483000      0.862250000      0.500844000
C       10.099716000      0.987022000      7.065664000
C        8.161114000      0.501939000      1.958496000
C        6.750047000      2.611962000      2.100312000
C        7.860009000      1.777165000      2.766308000
C        8.789729000     -2.661429000      1.181201000
C        9.976995000     -1.810835000      1.658708000
C       10.919324000      0.632301000      2.938641000
C       10.972315000      1.271940000      4.319102000
C        7.422510000      1.705530000     -0.134635000
C       11.755896000     -2.375234000      6.385306000
C       11.980495000     -1.003669000      5.746237000
C        9.250730000     -3.717400000      0.156177000
C        7.124422000      2.964671000      0.671382000
C        5.736396000     -3.739375000      7.318778000
C       11.047800000     -2.716701000      2.285211000
C        9.590763000      1.016637000      9.528593000
C        8.807141000      1.807298000      6.825115000
C        9.962454000      0.144166000      8.334826000
C       13.167779000     -0.284501000      6.397872000
C        5.395954000     -4.270633000      5.904209000
C       14.435879000     -1.159241000      6.295550000
C        6.712356000     -2.413437000      4.936630000
C       10.325041000     -4.606595000      0.748573000
C       11.504882000     -3.797478000      1.281729000
C        7.118750000     -1.937729000      6.363765000
C        8.328792000      1.821133000      9.275479000
C        7.173420000     -3.233745000      7.169782000
C       14.212233000     -2.519060000      6.909487000
C        8.465295000      2.662735000      8.020677000
C        6.640296000     -3.935374000      5.080241000
C        7.750222000     -4.205516000      6.125011000
C       13.022796000     -3.233414000      6.282984000
C       -2.234667000      7.124269000     17.450538000
C       -3.807900000      6.999497000     10.885718000
C       -1.869298000      7.484580000     15.992886000
C       -0.458232000      5.374557000     15.851070000
C       -1.568193000      6.209354000     15.185074000
C       -2.497914000     10.647948000     16.770181000
C       -3.685179000      9.797354000     16.292674000
C       -4.627508000      7.354218000     15.012740000
C       -4.680499000      6.714579000     13.632279000
C       -1.130694000      6.280990000     18.086017000
C       -5.464080000     10.361753000     11.566075000
C       -5.688679000      8.990188000     12.205144000
C       -2.958914000     11.703919000     17.795205000
C       -0.832606000      5.021848000     17.280000000
C        0.555420000     11.725894000     10.632603000
C       -4.755984000     10.703220000     15.666171000
C       -3.298947000      6.969882000      8.422788000
C       -2.515325000      6.179221000     11.126266000
C       -3.670638000      7.842353000      9.616555000
C       -6.875964000      8.271021000     11.553509000
C        0.895862000     12.257152000     12.047172000
C       -8.144064000      9.145760000     11.655832000
C       -0.420540000     10.399956000     13.014752000
C       -4.033226000     12.593114000     17.202809000
C       -5.213066000     11.783998000     16.669653000
C       -0.826934000      9.924248000     11.587617000
C       -2.036976000      6.165387000      8.675903000
C       -0.881604000     11.220265000     10.781600000
C       -7.920417000     10.505579000     11.041895000
C       -2.173479000      5.323784000      9.930704000
C       -0.348480000     11.921893000     12.871141000
C       -1.458406000     12.192036000     11.826370000
C       -6.730980000     11.219934000     11.668398000
C        1.641716000      7.086725000      3.592071000
C        1.656495000      5.993907000      6.773056000
C       -2.843001000      4.995578000      2.839909000
C       -0.454224000      4.742470000      2.540120000
C       -2.605224000      5.023792000      4.206009000
C        3.591779000      7.905047000      2.425232000
C        3.477848000      5.612587000      3.198936000
C        2.195347000      5.802506000      3.737478000
C       -0.212732000      4.736162000      3.925967000
C        2.338118000      8.090346000      2.961978000
C       -1.735011000      4.833445000      2.023121000
C       -1.334959000      4.887478000      4.749936000
C        4.143119000      6.642958000      2.568843000
C        1.505713000      2.283054000      3.136106000
C        1.356217000      4.796606000      6.123216000
C        1.039871000      3.697890000      6.948980000
C        1.992287000      3.152671000      4.114457000
C        3.162627000      2.736141000      4.778658000
C        3.792355000      1.543283000      4.453738000
C        1.067636000      3.808596000      8.325851000
C        1.379638000      4.984243000      8.975691000
C        2.164011000      1.086263000      2.845294000
C        1.658527000      6.070717000      8.162493000
C        3.304477000      0.693096000      3.478978000
C        4.650100000      0.899794000     14.359310000
C        4.635320000      1.992612000     11.178325000
C        9.134817000      2.990941000     15.111473000
C        6.746039000      3.244049000     15.411261000
C        8.897039000      2.962727000     13.745373000
C        2.700037000      0.081472000     15.526150000
C        2.813967000      2.373932000     14.752445000
C        4.096469000      2.184013000     14.213904000
C        6.504547000      3.250358000     14.025414000
C        3.953698000     -0.103827000     14.989404000
C        8.026827000      3.153074000     15.928261000
C        7.626775000      3.099041000     13.201446000
C        2.148697000      1.343562000     15.382539000
C        4.786103000      5.703465000     14.815275000
C        4.935599000      3.189913000     11.828165000
C        5.251944000      4.288629000     11.002402000
C        4.299529000      4.833848000     13.836925000
C        3.129189000      5.250378000     13.172724000
C        2.499461000      6.443236000     13.497644000
C        5.224179000      4.177923000      9.625531000
C        4.912178000      3.002276000      8.975691000
C        4.127805000      6.900256000     15.106088000
C        4.633289000      1.915803000      9.788888000
C        2.987338000      7.293423000     14.472404000
B        1.329008000      4.615628000      4.482460000
B        4.962807000      3.370892000     13.468922000
H        9.467713261      1.430937804      0.480921568
H        8.698543250     -0.042174099     -0.096540503
H       10.948025967      1.682002575      7.194035662
H        7.257797552     -0.128968538      1.958632472
H        5.805517084      2.045530608      2.113503863
H        6.568325059      3.520027550      2.693813006
H        8.767988616      2.395848818      2.819077020
H        7.587112468      1.514471086      3.797308896
H        8.007801353     -2.029622829      0.741700711
H        8.336406778     -3.171082841      2.047206661
H       10.413563343     -1.295045731      0.787001248
H       11.810659550      0.023133371      2.752134292
H       10.882964529      1.383852843      2.137402263
H       10.273392237      2.112699501      4.393807279
H       11.970653517      1.665950081      4.553124011
H        7.709738552      1.953418637     -1.168262533
H        6.508354874      1.096595330     -0.206955116
H       10.904768922     -2.872088373      5.893708538
H       11.475042547     -2.257219215      7.443214451
H       12.251032051     -1.193280369      4.691668547
H        8.392050335     -4.320171949     -0.172936568
H        9.631037176     -3.207258659     -0.742624204
H        8.017285548      3.608694287      0.667583473
H        6.326510862      3.551748383      0.195027041
H        5.052235735     -2.947272284      7.650921042
H        5.676113725     -4.535887912      8.069967035
H       10.627494655     -3.187836723      3.188221974
H       11.921875002     -2.135021670      2.612767437
H        9.479004258      0.391751789     10.427276140
H       10.423517044      1.704121134      9.741399950
H        8.902751694      2.433907106      5.928790106
H        7.986320278      1.103159806      6.615347539
H        9.188192444     -0.626564327      8.188214458
H       10.898484901     -0.393735778      8.539405065
H       12.949594752     -0.067829596      7.453738766
H       13.358448601      0.682736053      5.911149565
H        5.238244657     -5.357259255      5.912783732
H        4.484727023     -3.824478643      5.485403050
H       14.707625445     -1.266431536      5.235066420
H       15.274730660     -0.635183820      6.777441784
H       10.671159110     -5.338828493      0.004618487
H        9.894485466     -5.196694112      1.572626044
H       12.030043610     -3.309795474      0.446865016
H       12.243563456     -4.458285505      1.758085221
H        7.466674038      1.143842392      9.169133380
H        8.102731204      2.457991606     10.143756290
H        7.726353135     -3.137089252      8.111133277
H       14.042836233     -2.414468370      7.992566050
H       15.116640097     -3.138361239      6.812848260
H        7.540897948      3.225938266      7.825996639
H        9.253018909      3.418417015      8.159506817
H        6.727703654     -4.481548663      4.137060951
H        7.771595637     -5.249660690      6.460908947
H        8.753820176     -3.922576529      5.774094242
H       12.859074526     -4.210476783      6.762641970
H       13.232296643     -3.438782928      5.221652696
H        7.423236759     -2.205217562      4.038179455
H        8.160228124     -1.442133975      6.524534916
H        6.428179137     -1.186712576      6.766771699
H        5.773704808     -1.948402766      4.610610061
H       -3.175897072      6.555580852     17.470460352
H       -2.406727846      8.028693164     18.047922252
H       -4.656210092      6.304516563     10.757346397
H       -0.965981581      8.115487583     15.992749571
H        0.486298239      5.940987911     15.837877830
H       -0.276510229      4.466491336     15.257569053
H       -2.476172906      5.590670609     15.132304539
H       -1.295296063      6.472047912     14.154073213
H       -1.715985918     10.016142045     17.209680942
H       -2.044591829     11.157601958     15.904175321
H       -4.121747446      9.281564103     17.164380338
H       -5.518843526      7.963385706     15.199246617
H       -4.591148651      6.602666231     15.813978814
H       -3.981576243      5.873819492     13.557573696
H       -5.678837546      6.320568993     13.398256967
H       -1.417922022      6.033101608     19.119644738
H       -0.216538811      6.889924634     18.158336393
H       -4.612952300     10.858607046     12.057671732
H       -5.183227551     10.243738333     10.508166274
H       -5.959216090      9.179799600     13.259712432
H       -2.100234254     12.306691293     18.124317632
H       -3.339220682     11.193778065     18.694006638
H       -1.725469554      4.377824744     17.283799415
H       -0.034694479      4.434771065     17.756354780
H        1.239579808     10.933790825     10.300460144
H        0.615702576     12.522406780      9.881413842
H       -4.335678717     11.174355552     14.763159908
H       -5.630059262     10.121540917     15.338614872
H       -3.187188190      7.594767236      7.524104881
H       -4.131700833      6.282397641      8.209980982
H       -2.610935146      5.552611935     12.022591019
H       -1.694504184      6.883359199     11.336033107
H       -2.896376403      8.613083282      9.763166519
H       -4.606668938      8.380254813      9.411976221
H       -6.657780093      8.054350513     10.497641959
H       -7.066632876      7.303783251     12.040230430
H        1.053571107     13.343778289     12.038597347
H        1.807089176     11.810997894     12.465977809
H       -8.415810435      9.252950343     12.716315582
H       -8.982915618      8.621703201     11.173939775
H       -4.379343780     13.325347326     17.946763858
H       -3.602670094     13.183213528     16.378756422
H       -5.738228381     11.296315484     17.504516542
H       -5.951747178     12.444805345     16.193296095
H       -1.174858692      6.842678270      8.782249859
H       -1.810913492      5.528529283      7.807625453
H       -1.434537335     11.123608683      9.840248862
H       -7.751019599     10.400986963      9.958816088
H       -8.824824055     11.124880502     11.138532768
H       -1.249081861      4.760580879     10.125384271
H       -2.961202869      4.568102047      9.791873822
H       -0.435887182     12.468067936     13.814320909
H       -1.479778527     13.236180779     11.490472364
H       -2.462004480     11.909097205     12.177286380
H       -6.567258745     12.196996511     11.188739507
H       -6.940480170     11.425302845     12.729729368
H       -1.131420756     10.191736367     13.913202321
H       -1.868412055      9.428653277     11.426846836
H       -0.136363130      9.173231778     11.184609996
H        0.518111252      9.934921858     13.340771922
H        0.641566168      7.291625062      3.969530038
H        1.898665429      6.885814120      6.200109332
H       -3.845961853      5.089359391      2.436681737
H        0.381256029      4.681987176      1.844244082
H        4.122328435      8.700385327      1.914549179
H        3.962013402      4.641080667      3.265621512
H       -1.219616356      4.904581377      5.831132891
H        0.603246112      2.524175157      2.580651876
H        0.793839181      2.736885151      6.504738649
H        3.587753403      3.356944639      5.565164001
H        1.398882713      5.062755401     10.057597987
H        3.796102662     -0.245913249      3.243939374
H        5.650249821      0.694893995     13.981850962
H        4.393149196      1.100704847     11.751271393
H       10.137778016      2.897159662     15.514699828
H        5.910559164      3.304531753     16.107137163
H        2.169487555     -0.713865921     16.036833394
H        2.329801836      3.345438402     14.685758964
H        7.511432846      3.081937539     12.120249031
H        5.688570134      5.462344086     15.370728885
H        5.497975499      5.249633919     11.446643371
H        2.704062541      4.629574404     12.386218006
H        4.892933862      2.923763915      7.893783973
H        2.495712119      8.232432041     14.707442936


137
Cat-anion-IP1
Rh      -4.252415000     -0.022667000     -0.723234000
P       -3.449113000      0.997180000      1.066119000
P       -2.812765000     -1.623287000     -0.228484000
C       -2.022109000      2.940102000     -0.378568000
C       -4.577995000      1.075790000      2.549119000
C       -2.972679000      2.767092000      0.813811000
C       -2.576675000     -4.360815000      0.422409000
C       -1.886745000      0.210064000      1.630663000
C       -1.453698000     -1.902296000     -1.451568000
C       -3.241851000     -5.735344000      0.531055000
C       -1.947370000     -1.299976000      1.368282000
C       -6.058675000      1.141616000      2.130677000
C       -3.725764000      5.155934000      0.507835000
C       -6.744876000      0.266235000      4.386295000
C       -4.793277000     -3.262169000      0.898943000
C       -1.561793000      4.399971000     -0.491394000
C       -4.373953000     -0.038079000      3.571745000
C       -4.456412000     -5.694759000      1.449793000
C       -5.279485000      0.178464000      4.789433000
C       -4.178702000      3.700067000      0.659524000
C       -3.576683000     -3.293030000     -0.037247000
C       -2.752375000      5.324995000     -0.647903000
C       -6.963482000      1.357154000      3.350666000
C       -5.453761000     -4.638808000      0.994011000
C        0.615915000     -0.981356000     -2.550230000
C       -0.543026000     -0.707477000     -1.588280000
C        0.136397000     -1.440934000     -3.887113000
C       -1.958122000     -2.331062000     -2.806983000
C       -0.774201000     -2.627865000     -3.747565000
H       -2.550755000      2.637414000     -1.295917000
H       -1.152240000      2.277334000     -0.296908000
H       -4.307823000      2.026313000      3.039877000
H       -2.437660000      3.039925000      1.740037000
H       -1.718001000     -4.420981000     -0.260915000
H       -2.172544000     -4.078226000      1.405826000
H       -1.083035000      0.666352000      1.040203000
H       -1.676589000      0.445449000      2.683767000
H       -0.861863000     -2.727983000     -1.018104000
H       -3.542665000     -6.076446000     -0.471615000
H       -2.497791000     -6.460979000      0.895220000
H       -2.519194000     -1.804181000      2.158233000
H       -0.945274000     -1.748991000      1.357121000
H       -6.228940000      1.933767000      1.388615000
H       -6.321391000      0.195404000      1.632963000
H       -4.604526000      5.806782000      0.381911000
H       -3.244935000      5.474861000      1.442813000
H       -7.375991000      0.441810000      5.271450000
H       -7.071154000     -0.698429000      3.971244000
H       -4.473738000     -2.949248000      1.905874000
H       -5.510858000     -2.500875000      0.557115000
H       -0.997307000      4.674245000      0.411698000
H       -0.859730000      4.511531000     -1.330415000
H       -3.330528000     -0.079511000      3.906825000
H       -4.608564000     -1.010663000      3.111438000
H       -4.130248000     -5.470391000      2.478161000
H       -4.941671000     -6.679170000      1.492988000
H       -5.124744000     -0.639422000      5.508208000
H       -4.970017000      1.100053000      5.306110000
H       -4.761049000      3.403749000     -0.227854000
H       -4.854703000      3.619583000      1.521478000
H       -3.935666000     -3.553735000     -1.047037000
H       -3.261476000      5.101320000     -1.598314000
H       -2.420327000      6.371464000     -0.716092000
H       -6.745798000      2.341866000      3.795206000
H       -8.016413000      1.385777000      3.031155000
H       -6.315548000     -4.596527000      1.675095000
H       -5.858301000     -4.919225000      0.008965000
H        1.236822000     -0.076274000     -2.626986000
H        1.270081000     -1.742449000     -2.102928000
H       -0.129274000     -0.429407000     -0.612781000
H       -1.131293000      0.157543000     -1.935053000
H        0.988518000     -1.682926000     -4.544095000
H       -0.401754000     -0.625633000     -4.397245000
H       -2.574762000     -1.527797000     -3.242712000
H       -2.603237000     -3.219968000     -2.746415000
H       -0.211952000     -3.487334000     -3.348641000
H       -1.163556000     -2.948670000     -4.725109000
C       -7.549587000     -0.516764000     -1.226491000
C       -7.018674000     -0.962210000     -2.593229000
C       -5.950527000      1.094681000     -1.928289000
C       -7.424473000      0.983616000     -1.522860000
C       -7.952399000     -0.217675000     -3.560733000
C       -5.656198000     -0.250165000     -2.637183000
C       -8.260445000      1.107276000     -2.810732000
H       -6.917763000     -0.847494000     -0.388812000
H       -8.584039000     -0.828334000     -1.035157000
H       -6.951392000     -2.041047000     -2.767156000
H       -5.731658000      1.949038000     -2.580919000
H       -7.716764000      1.666016000     -0.719500000
H       -8.865050000     -0.802656000     -3.732193000
H       -7.492081000     -0.052710000     -4.539504000
H       -5.256199000     -0.110855000     -3.648777000
H       -8.001216000      1.996236000     -3.397569000
H       -9.323162000      1.187723000     -2.558559000
H       -4.883424000     -0.988969000     -2.170866000
H       -5.363928000      1.401700000     -0.966993000
F        6.081100000      2.484054000     -0.128948000
F        5.695516000     -3.341761000     -1.795328000
F        4.313977000     -1.103826000      2.700226000
F        4.636174000     -1.438062000     -2.232220000
F        4.998991000      3.702727000      1.825490000
F        1.321763000      1.083308000      0.173555000
F        3.026076000     -3.212551000     -1.424723000
F        3.140399000      3.468869000      2.870468000
F        3.904447000     -4.439937000      0.154255000
F        6.601573000     -2.028280000      2.165223000
F        2.429646000     -2.152069000      2.483925000
F        5.605612000      2.716639000     -2.234112000
F        3.176574000      4.712609000      1.064699000
F        6.763175000     -1.453556000     -1.898827000
F        6.534766000     -3.711930000      0.757577000
F        7.757506000     -1.933529000      0.336183000
F        1.946068000     -3.495035000      0.418411000
F        4.301652000     -3.314150000      2.597270000
F        5.209327000      4.363208000     -0.847522000
F        2.485828000      4.333417000     -1.408525000
F        1.488756000      1.742435000      2.226014000
F        0.980457000      3.203608000      0.681540000
F        3.309813000      3.139293000     -3.057591000
F        1.604926000      2.382876000     -1.944409000
O        3.849107000      1.038780000     -1.093021000
O        3.934901000      1.218979000      1.222251000
O        3.195477000     -0.916241000      0.158007000
O        5.447158000     -0.350454000      0.219620000
C        3.737266000      2.390108000     -0.782297000
C        3.285058000      2.344197000      0.758180000
C        5.384460000     -1.727805000      0.058041000
C        3.732802000     -2.167054000      2.097800000
C        3.662581000      3.569519000      1.628272000
C        3.881308000     -2.052171000      0.545029000
C        5.161310000      3.008108000     -0.974345000
C        3.194750000     -3.303571000     -0.081715000
C        6.549487000     -2.364969000      0.846277000
C        5.603031000     -2.004439000     -1.465753000
C        1.760858000      2.104623000      0.958399000
C        2.771919000      3.075080000     -1.793777000
B        4.107193000      0.247746000      0.124396000

137
Cat-anion-IP2
Rh       4.465172000      0.077648000      0.562290000
P        4.961484000     -0.661459000     -1.461213000
P        4.269477000      2.051840000     -0.409112000
C        7.696610000     -1.023793000     -0.926234000
C        3.668670000     -1.715715000     -2.296090000
C        6.481365000     -1.711628000     -1.562904000
C        2.485100000      4.181253000     -0.914145000
C        5.327240000      0.731877000     -2.603182000
C        5.496106000      3.337140000      0.104922000
C        1.136063000      4.845463000     -0.626882000
C        4.450454000      1.937318000     -2.241387000
C        2.855837000     -2.530899000     -1.273046000
C        7.563383000     -3.946889000     -1.115505000
C        0.978808000     -2.758328000     -2.931363000
C        1.465323000      1.927569000     -0.436236000
C        8.959842000     -1.872637000     -1.125091000
C        2.726114000     -0.959270000     -3.227477000
C       -0.022709000      3.899781000     -0.916394000
C        1.773436000     -1.931368000     -3.932511000
C        6.292787000     -3.105748000     -0.954952000
C        2.638203000      2.870803000     -0.132644000
C        8.777763000     -3.251075000     -0.521432000
C        1.902150000     -3.502314000     -1.980392000
C        0.123397000      2.599245000     -0.138748000
C        7.905311000      4.067976000      0.114658000
C        6.912648000      2.962284000     -0.253539000
C        7.804530000      4.453724000      1.553215000
C        5.404467000      3.688567000      1.569004000
C        6.391839000      4.821809000      1.908582000
H        7.498608000     -0.884809000      0.148054000
H        7.850276000     -0.019452000     -1.338892000
H        4.254666000     -2.414075000     -2.917566000
H        6.661826000     -1.825590000     -2.645967000
H        3.297779000      4.882145000     -0.677130000
H        2.560049000      3.970697000     -1.991334000
H        6.386754000      0.975861000     -2.459327000
H        5.213384000      0.429820000     -3.654086000
H        5.223550000      4.227432000     -0.489226000
H        1.102985000      5.166103000      0.425868000
H        1.056325000      5.761618000     -1.232761000
H        3.443581000      1.819889000     -2.662869000
H        4.862724000      2.872365000     -2.643449000
H        3.514600000     -3.080084000     -0.586332000
H        2.280285000     -1.830000000     -0.648917000
H        7.413205000     -4.936985000     -0.658515000
H        7.731945000     -4.130330000     -2.185566000
H        0.316130000     -3.463427000     -3.457029000
H        0.316606000     -2.098709000     -2.351974000
H        1.492126000      1.638859000     -1.499186000
H        1.576732000      0.993804000      0.135608000
H        9.170243000     -1.965362000     -2.200536000
H        9.831376000     -1.361425000     -0.691057000
H        3.286571000     -0.397850000     -3.984726000
H        2.139127000     -0.229965000     -2.647472000
H       -0.054466000      3.679278000     -1.995575000
H       -0.981671000      4.378213000     -0.675765000
H        1.097019000     -1.365760000     -4.589829000
H        2.358477000     -2.590208000     -4.592593000
H        6.050469000     -3.009728000      0.115765000
H        5.449571000     -3.631366000     -1.423068000
H        2.617844000      3.096448000      0.946790000
H        8.654787000     -3.155008000      0.568589000
H        9.679841000     -3.861230000     -0.676252000
H        2.491104000     -4.247332000     -2.539625000
H        1.321277000     -4.062780000     -1.232037000
H       -0.701640000      1.911044000     -0.371198000
H        0.050138000      2.808237000      0.939935000
H        8.920869000      3.737921000     -0.150477000
H        7.710169000      4.940765000     -0.523647000
H        6.994421000      2.762646000     -1.327583000
H        7.178795000      2.023554000      0.258830000
H        8.489939000      5.286999000      1.781607000
H        8.136800000      3.620165000      2.193006000
H        5.647008000      2.801933000      2.177605000
H        4.388561000      3.995614000      1.858229000
H        6.091325000      5.729222000      1.360636000
H        6.301073000      5.069485000      2.976535000
C        2.093848000     -1.334220000      2.499347000
C        2.705245000     -0.366506000      3.518164000
C        4.456622000     -1.506762000      2.315510000
C        3.222983000     -2.367401000      2.609888000
C        2.898068000     -1.270028000      4.746458000
C        4.096447000     -0.122848000      2.909502000
C        3.220763000     -2.655707000      4.123040000
H        2.000490000     -0.899866000      1.492913000
H        1.118990000     -1.734314000      2.804880000
H        2.149384000      0.555794000      3.715772000
H        5.386149000     -1.899204000      2.746468000
H        3.137798000     -3.253626000      1.974404000
H        1.976237000     -1.303002000      5.341162000
H        3.690710000     -0.908991000      5.408629000
H        4.844461000      0.230733000      3.629351000
H        4.174157000     -3.066781000      4.475015000
H        2.446179000     -3.392613000      4.360564000
H        3.989057000      0.796992000      2.200401000
H        4.680152000     -1.625523000      1.176045000
F       -1.535873000     -0.805506000     -0.720889000
F       -4.771728000      3.906159000      1.327298000
F       -6.054056000      0.330442000     -2.235970000
F       -4.149930000      1.902420000      2.059111000
F       -2.270809000     -2.831548000     -2.074023000
F       -5.779276000     -2.540239000      1.199819000
F       -6.661823000      2.171978000      2.164026000
F       -4.089108000     -3.965021000     -2.174349000
F       -7.426179000      3.281669000      0.444860000
F       -4.855294000      2.502416000     -2.704409000
F       -7.911242000      0.106217000     -1.141947000
F       -0.910445000     -0.783659000      1.357637000
F       -2.601377000     -4.505247000     -0.656518000
F       -2.830683000      3.072592000      0.823874000
F       -5.404927000      4.100941000     -1.303255000
F       -3.303878000      3.515634000     -1.583229000
F       -8.282992000      1.346406000      1.009211000
F       -7.392871000      2.075202000     -1.991698000
F       -0.692863000     -2.617059000      0.181979000
F       -2.361432000     -4.046031000      1.886964000
F       -6.043134000     -3.426368000     -0.754683000
F       -4.893679000     -4.512037000      0.754910000
F       -1.905104000     -2.258508000      3.078950000
F       -3.968136000     -2.909708000      2.884483000
O       -3.590584000     -0.750604000      1.222098000
O       -4.307601000     -1.369195000     -0.900059000
O       -5.729349000      0.113993000      0.520262000
O       -3.860297000      0.963857000     -0.565258000
C       -2.948798000     -1.943005000      0.903607000
C       -3.877407000     -2.520401000     -0.272815000
C       -4.694909000      2.041370000     -0.301580000
C       -6.880082000      0.961943000     -1.369933000
C       -3.192987000     -3.457786000     -1.299398000
C       -6.112002000      1.312007000     -0.053173000
C       -1.516952000     -1.556347000      0.406597000
C       -7.117497000      2.035057000      0.893585000
C       -4.594072000      3.035962000     -1.478528000
C       -4.132593000      2.731645000      0.984332000
C       -5.146447000     -3.262952000      0.235930000
C       -2.797689000     -2.808276000      2.189160000
B       -4.370717000     -0.259634000      0.071102000

137
Cat-anion-IP3
Rh      -5.966069000     -0.332902000      0.702310000
P       -5.185348000     -0.894051000     -1.288356000
P       -6.992789000      1.304363000     -0.367534000
C       -2.567351000     -0.004614000     -0.784971000
C       -5.887346000     -2.448826000     -2.043153000
C       -3.359714000     -1.185258000     -1.362488000
C       -9.521135000      2.418159000     -0.950960000
C       -5.453116000      0.454789000     -2.508268000
C       -6.448625000      3.020563000      0.056006000
C      -11.026562000      2.446521000     -0.674416000
C       -6.768387000      1.178812000     -2.194274000
C       -6.272468000     -3.478046000     -0.964159000
C       -1.417859000     -2.701950000     -0.818279000
C       -7.854325000     -4.587829000     -2.573845000
C       -9.465072000     -0.024676000     -0.337080000
C       -1.059678000     -0.231371000     -0.962005000
C       -7.058823000     -2.228451000     -2.995613000
C      -11.658379000      1.077583000     -0.892818000
C       -7.490854000     -3.554702000     -3.631263000
C       -2.928579000     -2.487425000     -0.678953000
C       -8.819574000      1.348954000     -0.104747000
C       -0.629465000     -1.516853000     -0.283696000
C       -6.705689000     -4.804248000     -1.602135000
C      -10.967399000      0.014048000     -0.050847000
C       -4.595242000      4.722977000     -0.016424000
C       -5.007475000      3.277800000     -0.308024000
C       -4.862570000      5.105543000      1.401527000
C       -6.692988000      3.377631000      1.501075000
C       -6.297294000      4.843716000      1.762753000
H       -2.812881000      0.093771000      0.283977000
H       -2.862059000      0.942602000     -1.252443000
H       -5.052428000     -2.857152000     -2.637722000
H       -3.140788000     -1.269226000     -2.441191000
H       -9.094581000      3.413978000     -0.765841000
H       -9.355394000      2.201889000     -2.016813000
H       -4.605335000      1.141531000     -2.396704000
H       -5.417944000      0.075810000     -3.539645000
H       -7.076694000      3.670401000     -0.578942000
H      -11.202189000      2.778611000      0.360504000
H      -11.492060000      3.202573000     -1.325940000
H       -7.621885000      0.613417000     -2.590630000
H       -6.800108000      2.176407000     -2.652239000
H       -5.445043000     -3.648533000     -0.261698000
H       -7.099095000     -3.062761000     -0.367265000
H       -1.126471000     -3.632397000     -0.307354000
H       -1.179590000     -2.852852000     -1.880141000
H       -8.142074000     -5.538310000     -3.049678000
H       -8.740823000     -4.249706000     -2.017881000
H       -9.308889000     -0.331330000     -1.383743000
H       -8.963183000     -0.784712000      0.280810000
H       -0.823041000     -0.282836000     -2.034759000
H       -0.499053000      0.630222000     -0.571298000
H       -6.792662000     -1.522244000     -3.791326000
H       -7.907797000     -1.795007000     -2.444056000
H      -11.584446000      0.805993000     -1.958199000
H      -12.731467000      1.105399000     -0.660194000
H       -8.341497000     -3.375477000     -4.304913000
H       -6.673698000     -3.930025000     -4.266432000
H       -3.195371000     -2.447095000      0.389489000
H       -3.457225000     -3.351577000     -1.103449000
H       -8.942692000      1.602587000      0.961565000
H       -0.788881000     -1.423674000      0.801846000
H        0.448982000     -1.683078000     -0.422703000
H       -5.848257000     -5.249826000     -2.132164000
H       -6.990601000     -5.518939000     -0.814981000
H      -11.410622000     -0.975463000     -0.231848000
H      -11.130946000      0.229726000      1.016550000
H       -3.535388000      4.851803000     -0.282324000
H       -5.145690000      5.388201000     -0.695951000
H       -4.840345000      3.074481000     -1.371435000
H       -4.363643000      2.577108000      0.247927000
H       -4.608065000      6.164777000      1.573411000
H       -4.205609000      4.535138000      2.077987000
H       -6.093640000      2.718866000      2.150809000
H       -7.743326000      3.229288000      1.792241000
H       -6.958273000      5.499378000      1.173547000
H       -6.493331000      5.086006000      2.817727000
C       -7.502218000     -2.524113000      2.753547000
C       -7.377757000     -1.332473000      3.708937000
C       -5.297463000     -1.665034000      2.536049000
C       -6.037346000     -2.957753000      2.897539000
C       -6.819819000     -1.993821000      4.979198000
C       -6.226214000     -0.543703000      3.063126000
C       -5.923882000     -3.134611000      4.423515000
H       -7.768387000     -2.229398000      1.727591000
H       -8.208854000     -3.289789000      3.097323000
H       -8.279994000     -0.733028000      3.868001000
H       -4.292479000     -1.591247000      2.970004000
H       -5.725519000     -3.826822000      2.311046000
H       -7.639811000     -2.390363000      5.591487000
H       -6.266561000     -1.288929000      5.606998000
H       -5.710296000      0.138313000      3.749718000
H       -4.888808000     -3.071590000      4.779152000
H       -6.303509000     -4.120146000      4.713400000
H       -6.717567000      0.197984000      2.308847000
H       -5.037294000     -1.737754000      1.400499000
F        9.166982000      0.997853000     -0.881372000
F        4.194263000      3.945672000      0.975520000
F        4.613127000     -0.022860000     -2.371465000
F        5.619221000      2.453366000      1.799940000
F        9.392550000     -1.217678000     -2.112832000
F        6.084394000     -2.296316000      1.204530000
F        3.238526000      1.612543000      1.936265000
F        8.246817000     -3.031036000     -2.120495000
F        2.079340000      2.184471000      0.175479000
F        4.753712000      2.424605000     -2.974861000
F        3.030240000     -0.969427000     -1.233581000
F        9.707747000      1.403248000      1.181425000
F        9.811916000     -2.788241000     -0.603750000
F        6.307915000      4.009739000      0.481255000
F        3.556016000      3.701320000     -1.649670000
F        5.704681000      4.070370000     -1.936756000
F        2.143510000      0.103457000      0.856008000
F        2.648336000      0.979450000     -2.194681000
F       10.706762000     -0.216256000      0.099739000
F        9.812651000     -2.130959000      1.907372000
F        6.243600000     -3.315478000     -0.695703000
F        7.740649000     -3.710391000      0.847567000
F        9.440592000     -0.259638000      2.995505000
F        7.865712000     -1.750519000      2.873014000
O        7.279620000      0.263506000      1.093127000
O        6.915542000     -0.720738000     -0.980283000
O        4.982043000      0.075183000      0.385960000
O        6.304105000      1.590086000     -0.776450000
C        8.377235000     -0.548288000      0.825964000
C        7.798631000     -1.535080000     -0.301480000
C        5.082963000      2.211923000     -0.554483000
C        3.589409000      0.234745000     -1.524840000
C        8.828514000     -2.138056000     -1.289791000
C        4.121132000      0.955204000     -0.242437000
C        9.502638000      0.392879000      0.283396000
C        2.895487000      1.221793000      0.683251000
C        4.749754000      3.085331000     -1.783594000
C        5.281885000      3.147468000      0.683027000
C        6.974252000     -2.725118000      0.268501000
C        8.880631000     -1.190161000      2.152149000
B        6.371064000      0.303416000     -0.067639000

137
Cat-anion-IP4
Rh       4.995973000      0.433456000     -0.435408000
P        5.064409000      1.383453000      1.559583000
P        7.085520000     -0.152249000     -0.022981000
C        5.148937000      4.014682000      0.575768000
C        4.078220000      0.550128000      2.906002000
C        4.454680000      3.129271000      1.619482000
C        8.827701000     -2.358003000      0.247045000
C        6.792933000      1.512941000      2.171704000
C        8.372843000      0.599698000     -1.117613000
C        9.058864000     -3.862348000      0.082414000
C        7.601800000      0.302507000      1.688670000
C        2.824979000     -0.145093000      2.342181000
C        2.481798000      4.702048000      1.581728000
C        2.738281000     -1.645275000      4.358841000
C        6.375280000     -2.787704000      0.632302000
C        4.700699000      5.474915000      0.726240000
C        4.869879000     -0.424478000      3.772906000
C        8.028260000     -4.672021000      0.859055000
C        3.991506000     -0.973586000      4.902766000
C        2.933525000      3.242130000      1.470861000
C        7.402183000     -1.965857000     -0.159875000
C        3.196788000      5.590328000      0.575973000
C        1.947755000     -0.695029000      3.474238000
C        6.611614000     -4.288688000      0.454525000
C        9.563520000      2.697510000     -1.838695000
C        8.446016000      2.100111000     -0.979741000
C        9.440198000      2.300054000     -3.272301000
C        8.211683000      0.216710000     -2.567711000
C        9.362588000      0.805562000     -3.406236000
H        4.892760000      3.641093000     -0.427934000
H        6.240577000      3.946881000      0.655302000
H        3.757481000      1.382267000      3.555618000
H        4.732972000      3.480597000      2.628294000
H        9.574449000     -1.804976000     -0.339812000
H        8.992213000     -2.081996000      1.299205000
H        7.200677000      2.437244000      1.744854000
H        6.823930000      1.630067000      3.264371000
H        9.325113000      0.181315000     -0.746053000
H        9.012781000     -4.124786000     -0.985851000
H       10.080285000     -4.102319000      0.416929000
H        7.410575000     -0.567666000      2.330122000
H        8.681810000      0.498422000      1.722284000
H        2.241379000      0.536693000      1.708361000
H        3.149469000     -0.968326000      1.687163000
H        1.389954000      4.763250000      1.455969000
H        2.689244000      5.058988000      2.599891000
H        2.111813000     -2.014598000      5.185744000
H        3.020229000     -2.533825000      3.775500000
H        6.452736000     -2.538460000      1.702728000
H        5.355254000     -2.508128000      0.327803000
H        5.002624000      5.848005000      1.715731000
H        5.222321000      6.108166000     -0.006016000
H        5.749893000      0.062175000      4.210484000
H        5.232170000     -1.260218000      3.153932000
H        8.161235000     -4.494760000      1.938481000
H        8.186788000     -5.748074000      0.706138000
H        4.577111000     -1.680661000      5.508268000
H        3.719330000     -0.147720000      5.577982000
H        2.629271000      2.838379000      0.491684000
H        2.415549000      2.644430000      2.233013000
H        7.262647000     -2.194211000     -1.229872000
H        2.912147000      5.297663000     -0.446682000
H        2.877092000      6.635919000      0.696539000
H        1.564771000      0.143974000      4.077610000
H        1.067053000     -1.200178000      3.049080000
H        5.872467000     -4.857543000      1.036251000
H        6.445546000     -4.562867000     -0.598968000
H        9.561968000      3.790851000     -1.715430000
H       10.530360000      2.363690000     -1.437372000
H        8.621078000      2.379246000      0.065032000
H        7.473669000      2.536669000     -1.259968000
H       10.284489000      2.697256000     -3.860262000
H        8.538647000      2.753788000     -3.714894000
H        7.251725000      0.603516000     -2.947453000
H        8.184253000     -0.874062000     -2.707202000
H       10.309939000      0.349575000     -3.076761000
H        9.231876000      0.505735000     -4.456533000
C        2.565257000     -1.711660000     -1.362144000
C        3.266212000     -1.529700000     -2.712633000
C        2.973507000      0.612102000     -1.644509000
C        1.819497000     -0.371969000     -1.422953000
C        2.082769000     -1.270745000     -3.658489000
C        3.984562000     -0.185931000     -2.503975000
C        1.071373000     -0.503921000     -2.762973000
H        3.266390000     -1.779714000     -0.517117000
H        1.888635000     -2.574825000     -1.332099000
H        3.935063000     -2.335364000     -3.032341000
H        2.674330000      1.544771000     -2.138854000
H        1.185170000     -0.126955000     -0.566163000
H        1.664491000     -2.222055000     -4.011453000
H        2.376157000     -0.703482000     -4.546878000
H        4.243099000      0.332894000     -3.434946000
H        0.785268000      0.467357000     -3.183199000
H        0.148586000     -1.076031000     -2.619493000
H        5.036272000     -0.439090000     -2.067765000
H        3.274594000      1.013510000     -0.590627000
F       -5.088315000      2.668258000      0.134852000
F       -2.087281000     -1.967665000     -2.388563000
F       -4.530916000     -1.736622000      2.205157000
F       -4.036068000     -0.934995000     -2.658695000
F       -6.686578000      2.699856000      2.114879000
F       -8.215235000     -1.171849000     -0.290396000
F       -4.361765000     -3.416223000     -2.297169000
F       -8.092843000      1.286270000      2.905594000
F       -2.954924000     -4.208178000     -0.825845000
F       -2.118383000     -1.115590000      1.795351000
F       -5.486158000     -3.596359000      1.634901000
F       -5.594775000      2.973313000     -1.953771000
F       -8.754031000      2.641721000      1.313557000
F       -2.278471000      0.176268000     -2.100596000
F       -1.206846000     -2.262818000      0.160242000
F       -1.205467000     -0.063996000      0.136652000
F       -5.105768000     -4.580295000     -0.643459000
F       -3.286284000     -3.516759000      1.782915000
F       -6.866442000      3.836467000     -0.395345000
F       -9.087700000      2.397613000     -1.249026000
F       -8.468263000     -0.916197000      1.841632000
F       -9.703274000      0.265076000      0.478497000
F       -7.718391000      2.186908000     -2.953403000
F       -8.702184000      0.422906000     -2.154387000
O       -6.098553000      0.428501000     -1.266203000
O       -6.148868000      0.203083000      1.046149000
O       -5.537806000     -1.746897000     -0.390063000
O       -4.005110000     -0.045756000     -0.001554000
C       -6.959790000      1.405493000     -0.777428000
C       -7.318587000      0.837543000      0.681465000
C       -3.274041000     -1.168028000     -0.366495000
C       -4.401432000     -2.813059000      1.395433000
C       -7.709893000      1.883538000      1.755603000
C       -4.331752000     -2.356053000     -0.098769000
C       -6.136189000      2.734115000     -0.721283000
C       -4.182100000     -3.639310000     -0.971137000
C       -1.959591000     -1.178698000      0.443873000
C       -2.924787000     -0.994665000     -1.881161000
C       -8.439414000     -0.241528000      0.677133000
C       -8.135126000      1.606518000     -1.778602000
B       -5.447115000     -0.289568000     -0.155143000

137
Cat-anion-IP5
Rh      -5.385896000     -0.295920000      0.282153000
P       -6.945631000      0.459721000     -1.090217000
P       -3.985410000      0.134131000     -1.371040000
C       -8.054988000     -2.068213000     -1.616790000
C       -7.683803000      2.120114000     -0.668270000
C       -8.435019000     -0.624804000     -1.259816000
C       -1.700926000      1.625873000     -2.098567000
C       -6.309355000      0.584451000     -2.810347000
C       -3.144029000     -1.329436000     -2.126617000
C       -0.535271000      2.517663000     -1.663188000
C       -4.825649000      0.972547000     -2.783186000
C       -7.706741000      2.359419000      0.852930000
C      -10.575225000     -1.484572000     -0.236274000
C       -7.829051000      4.842054000      0.470116000
C       -3.079418000      2.511327000     -0.184628000
C       -9.314572000     -2.911789000     -1.856926000
C       -7.037327000      3.308675000     -1.373602000
C       -1.028173000      3.761771000     -0.935090000
C       -7.781326000      4.604834000     -1.032895000
C       -9.333682000     -0.613464000     -0.018440000
C       -2.588555000      1.248227000     -0.906526000
C      -10.203781000     -2.905596000     -0.629360000
C       -8.450643000      3.657566000      1.191943000
C       -1.906199000      3.390774000      0.251883000
C       -3.393913000     -3.443884000     -3.470175000
C       -4.113207000     -2.276589000     -2.789337000
C       -2.496375000     -4.174302000     -2.527136000
C       -2.269743000     -2.076732000     -1.150600000
C       -1.535532000     -3.227865000     -1.864940000
H       -7.467432000     -2.492005000     -0.787458000
H       -7.404727000     -2.104768000     -2.499076000
H       -8.723859000      2.049204000     -1.029636000
H       -8.998030000     -0.184840000     -2.101261000
H       -1.310505000      0.730477000     -2.602263000
H       -2.305881000      2.163293000     -2.843883000
H       -6.433913000     -0.409896000     -3.255940000
H       -6.914003000      1.277527000     -3.412549000
H       -2.502886000     -0.898160000     -2.915828000
H        0.139510000      1.944222000     -1.008953000
H        0.053360000      2.790516000     -2.553048000
H       -4.714572000      2.054539000     -2.634243000
H       -4.324990000      0.722714000     -3.728098000
H       -8.162894000      1.512291000      1.383445000
H       -6.667342000      2.419854000      1.210777000
H      -11.198214000     -1.476345000      0.671195000
H      -11.188496000     -1.032741000     -1.028009000
H       -8.384303000      5.766091000      0.694800000
H       -6.809869000      5.004070000      0.850011000
H       -3.728380000      3.091393000     -0.860133000
H       -3.707214000      2.232321000      0.675234000
H       -9.867528000     -2.503637000     -2.715470000
H       -9.035035000     -3.937221000     -2.139140000
H       -7.041213000      3.171356000     -2.461654000
H       -5.985763000      3.398559000     -1.058990000
H       -1.603469000      4.390824000     -1.633367000
H       -0.180754000      4.375511000     -0.601007000
H       -7.293846000      5.449003000     -1.542071000
H       -8.801500000      4.550252000     -1.443162000
H       -8.768018000     -0.992805000      0.847872000
H       -9.648438000      0.408238000      0.233497000
H       -1.989772000      0.662005000     -0.189371000
H       -9.674457000     -3.395103000      0.202923000
H      -11.111398000     -3.500668000     -0.808596000
H       -9.508689000      3.556975000      0.900257000
H       -8.441782000      3.816586000      2.281073000
H       -2.279580000      4.292471000      0.757718000
H       -1.302646000      2.851343000      0.998434000
H       -4.144163000     -4.110800000     -3.920663000
H       -2.812254000     -3.051672000     -4.315821000
H       -4.710155000     -1.747941000     -3.540534000
H       -4.823610000     -2.652815000     -2.035447000
H       -1.949569000     -4.975408000     -3.052044000
H       -3.093938000     -4.687061000     -1.756063000
H       -2.891481000     -2.491044000     -0.339966000
H       -1.530142000     -1.419425000     -0.670045000
H       -0.852506000     -2.799959000     -2.616153000
H       -0.896486000     -3.751846000     -1.138875000
C       -5.013398000      0.837055000      3.435937000
C       -4.032904000     -0.339937000      3.475785000
C       -6.090105000     -1.020716000      2.418264000
C       -6.267476000     -0.035561000      3.578968000
C       -4.422205000     -1.040360000      4.787308000
C       -4.556439000     -1.211280000      2.321683000
C       -5.954578000     -0.802539000      4.877657000
H       -4.979550000      1.395741000      2.488829000
H       -4.887272000      1.541168000      4.267857000
H       -2.968854000     -0.097071000      3.389293000
H       -6.605374000     -1.978237000      2.564577000
H       -7.228631000      0.486606000      3.575382000
H       -3.894818000     -0.581200000      5.633220000
H       -4.158080000     -2.102121000      4.786635000
H       -4.261128000     -2.265445000      2.386917000
H       -6.523632000     -1.735624000      4.963430000
H       -6.214504000     -0.187053000      5.745439000
H       -3.992680000     -0.860805000      1.362618000
H       -6.693737000     -0.586165000      1.518685000
F        7.314272000      1.768349000      1.761579000
F        1.350616000      0.748959000      1.250423000
F        5.255340000     -2.675374000      1.643010000
F        3.020137000      1.404351000     -0.061185000
F        9.277896000      0.175537000      1.473352000
F        6.541366000     -0.981207000     -2.306275000
F        1.835264000     -0.607911000     -1.030800000
F        9.621076000     -1.543723000      0.237470000
F        1.242561000     -2.021788000      0.525106000
F        4.008455000     -1.645447000      3.581700000
F        4.366157000     -3.675886000     -0.061270000
F        6.756331000      3.401002000      0.444365000
F       10.064972000      0.440768000     -0.583351000
F        2.956661000      1.999655000      2.006933000
F        1.924302000     -1.156525000      3.093981000
F        3.293955000      0.378575000      3.870444000
F        2.376335000     -2.684378000     -1.228003000
F        3.185527000     -3.444197000      1.788086000
F        8.836991000      2.724360000      0.506619000
F        8.820969000      2.053856000     -2.192127000
F        7.924202000     -2.355031000     -1.370702000
F        8.714118000     -0.727347000     -2.597680000
F        7.019173000      3.297400000     -2.014827000
F        6.895595000      1.384468000     -3.036297000
O        5.801071000      1.089880000     -0.529698000
O        6.851882000     -0.718472000      0.483207000
O        4.541328000     -0.963927000     -0.433100000
O        4.896844000      0.130541000      1.584257000
C        7.171975000      1.305998000     -0.624888000
C        7.761327000     -0.170792000     -0.398116000
C        3.574096000     -0.290738000      1.584710000
C        4.094665000     -2.825483000      0.963737000
C        9.191145000     -0.263515000      0.191815000
C        3.589333000     -1.437229000      0.450179000
C        7.546862000      2.288960000      0.532674000
C        2.255170000     -1.682957000     -0.317803000
C        3.195041000     -0.706477000      3.022787000
C        2.714297000      0.952102000      1.181795000
C        7.745711000     -1.056462000     -1.677184000
C        7.492232000      2.006847000     -1.977819000
B        5.521825000     -0.113368000      0.275698000

137
Cat-anion-IP6
Rh       3.498568000     -0.309082000      0.032401000
P        5.296235000     -1.420812000      0.680175000
P        4.544978000      1.471402000      0.816145000
C        4.046990000     -2.648367000      2.878106000
C        6.411600000     -2.050758000     -0.675913000
C        4.961599000     -2.940632000      1.680876000
C        5.566247000      4.010308000      0.120138000
C        6.341549000     -0.397410000      1.793378000
C        3.763215000      2.299102000      2.273747000
C        5.665451000      5.135073000     -0.913621000
C        6.260073000      1.073739000      1.366973000
C        5.616145000     -2.395659000     -1.948759000
C        4.178384000     -5.339039000      1.720055000
C        7.704100000     -2.155871000     -3.330035000
C        5.308534000      2.334555000     -1.743426000
C        3.879791000     -3.903500000      3.745586000
C        7.580874000     -1.134321000     -1.023821000
C        6.222866000      4.626845000     -2.237206000
C        8.483605000     -1.790937000     -2.074333000
C        4.384227000     -4.093245000      0.852106000
C        4.733745000      2.837323000     -0.411379000
C        3.305302000     -5.044365000      2.929474000
C        6.521392000     -3.051577000     -2.999380000
C        5.396223000      3.465033000     -2.770433000
C        3.138700000      2.135209000      4.707182000
C        3.723345000      1.410475000      3.492089000
C        1.789957000      2.707609000      4.421423000
C        2.386438000      2.839612000      1.977491000
C        1.831592000      3.588216000      3.204762000
H        3.067812000     -2.316342000      2.499181000
H        4.433822000     -1.821097000      3.485219000
H        6.835223000     -2.981624000     -0.261953000
H        5.954611000     -3.244377000      2.055370000
H        5.143678000      4.405931000      1.054370000
H        6.578629000      3.654562000      0.362652000
H        5.930068000     -0.523998000      2.802066000
H        7.375790000     -0.768722000      1.826153000
H        4.434277000      3.147155000      2.498248000
H        4.668810000      5.575318000     -1.071987000
H        6.297627000      5.938160000     -0.503510000
H        6.929008000      1.264844000      0.517719000
H        6.566302000      1.747443000      2.178319000
H        4.763851000     -3.050748000     -1.721598000
H        5.187280000     -1.465763000     -2.353016000
H        3.748315000     -6.148790000      1.110934000
H        5.159956000     -5.701504000      2.055062000
H        8.365160000     -2.643838000     -4.063192000
H        7.340045000     -1.239523000     -3.816935000
H        6.317608000      1.924883000     -1.576474000
H        4.700277000      1.499794000     -2.123601000
H        4.858172000     -4.197065000      4.153062000
H        3.246144000     -3.680069000      4.616141000
H        8.179312000     -0.903569000     -0.134239000
H        7.198405000     -0.179538000     -1.417462000
H        7.265076000      4.298980000     -2.093798000
H        6.258454000      5.436744000     -2.978289000
H        9.312712000     -1.110762000     -2.318183000
H        8.945863000     -2.689583000     -1.637519000
H        3.418935000     -3.786034000      0.418281000
H        5.042819000     -4.344207000      0.009672000
H        3.705216000      3.188241000     -0.599775000
H        2.289864000     -4.776496000      2.598374000
H        3.198140000     -5.945960000      3.550477000
H        6.882853000     -4.019052000     -2.614674000
H        5.936952000     -3.275400000     -3.904865000
H        5.818031000      3.086087000     -3.712143000
H        4.381907000      3.818921000     -3.012359000
H        3.116157000      1.440195000      5.559847000
H        3.831353000      2.934412000      5.005144000
H        4.731215000      1.062867000      3.744040000
H        3.131382000      0.509522000      3.263105000
H        1.413243000      3.269627000      5.292352000
H        1.060788000      1.896995000      4.260872000
H        1.709483000      2.007264000      1.723976000
H        2.385170000      3.516386000      1.110329000
H        2.466009000      4.467702000      3.399622000
H        0.833388000      3.982813000      2.963955000
C        2.216274000     -0.548497000     -3.076802000
C        1.101121000      0.262594000     -2.408347000
C        1.763970000     -1.558904000     -0.974240000
C        1.780814000     -1.889316000     -2.470825000
C       -0.160573000     -0.490922000     -2.858436000
C        1.327396000     -0.074068000     -0.924858000
C        0.314221000     -1.967933000     -2.935236000
H        3.223963000     -0.237777000     -2.763267000
H        2.167566000     -0.540570000     -4.172858000
H        1.084751000      1.338074000     -2.612655000
H        1.091293000     -2.195105000     -0.385591000
H        2.389774000     -2.761317000     -2.726312000
H       -0.491218000     -0.124755000     -3.838806000
H       -0.997725000     -0.350903000     -2.168022000
H        0.446217000      0.081832000     -0.290865000
H       -0.289175000     -2.639617000     -2.313480000
H        0.268205000     -2.351289000     -3.960102000
H        2.066494000      0.729279000     -0.513971000
H        2.799829000     -1.889202000     -0.549566000
F       -4.250237000      1.743049000     -2.697662000
F       -3.270021000     -4.019114000     -1.053803000
F       -6.938351000     -0.705133000      0.585687000
F       -2.341091000     -2.032186000     -0.698332000
F       -5.689082000      3.535018000     -1.604722000
F       -3.468924000      1.628718000      2.209614000
F       -2.911747000     -3.175057000      1.483749000
F       -6.232880000      3.963111000      0.425562000
F       -4.803769000     -4.259030000      1.355524000
F       -7.137220000     -2.243531000     -1.406240000
F       -6.367914000     -1.283392000      2.594780000
F       -2.081906000      1.683156000     -2.779295000
F       -4.360579000      4.796747000     -0.354529000
F       -3.217742000     -2.502928000     -2.607629000
F       -5.978949000     -4.094375000     -1.175170000
F       -5.676307000     -2.780446000     -2.912229000
F       -4.429057000     -2.832590000      2.975005000
F       -7.108187000     -2.824141000      1.199871000
F       -3.103621000      3.607729000     -2.571972000
F       -1.858817000      4.137975000     -0.142494000
F       -5.396633000      2.602177000      2.315634000
F       -3.605575000      3.824771000      2.039643000
F       -0.641907000      2.489937000     -0.934586000
F       -1.355368000      2.396311000      1.114850000
O       -2.921844000      0.730856000     -0.414927000
O       -5.138826000      1.318119000     -0.040189000
O       -4.189155000     -0.733412000      1.021823000
O       -4.766725000     -0.732893000     -1.227708000
C       -3.024064000      2.102223000     -0.624805000
C       -4.386499000      2.459481000      0.147082000
C       -4.764912000     -2.058299000     -0.814873000
C       -6.340434000     -1.688404000      1.297575000
C       -5.167577000      3.697124000     -0.361990000
C       -4.878429000     -1.908280000      0.787139000
C       -3.136186000      2.306465000     -2.171549000
C       -4.252830000     -3.049431000      1.645375000
C       -5.902189000     -2.799923000     -1.550523000
C       -3.397065000     -2.662237000     -1.273678000
C       -4.209534000      2.641195000      1.682117000
C       -1.719325000      2.798497000     -0.137942000
B       -4.252059000      0.145081000     -0.166247000

137
Cat-anion-IP7
Rh      -4.254560000     -0.642883000     -0.001049000
P       -2.073314000     -0.988252000      0.099209000
P       -3.768792000      1.420289000      0.620810000
C       -2.176457000     -2.529625000      2.446961000
C       -1.193728000     -1.196589000     -1.532589000
C       -1.559182000     -2.494726000      1.042311000
C       -3.963429000      4.136182000     -0.127187000
C       -1.226768000      0.381255000      0.986375000
C       -4.396278000      1.938962000      2.281557000
C       -4.552053000      5.187640000     -1.071407000
C       -1.947652000      1.704131000      0.698162000
C       -2.106145000     -1.848125000     -2.588448000
C       -1.371874000     -5.010302000      1.106457000
C       -0.681429000     -0.888674000     -4.425462000
C       -4.059653000      2.432830000     -1.981039000
C       -1.643678000     -3.732016000      3.238314000
C       -0.572724000      0.078525000     -2.095208000
C       -4.207701000      4.885837000     -2.524412000
C        0.204984000     -0.224959000     -3.380786000
C       -1.866791000     -3.802230000      0.304378000
C       -4.415371000      2.723349000     -0.515921000
C       -1.949755000     -5.027189000      2.512716000
C       -1.326470000     -2.150029000     -3.874709000
C       -4.658932000      3.485501000     -2.915470000
C       -4.269392000      1.623420000      4.776115000
C       -3.793561000      1.133884000      3.405917000
C       -5.758674000      1.645337000      4.875936000
C       -5.901663000      1.920574000      2.375973000
C       -6.356446000      2.443676000      3.752196000
H       -3.271168000     -2.596063000      2.347924000
H       -1.977177000     -1.601082000      2.995319000
H       -0.367750000     -1.891309000     -1.303560000
H       -0.463587000     -2.397029000      1.135613000
H       -4.246040000      4.372622000      0.908236000
H       -2.865401000      4.189101000     -0.169851000
H       -1.289207000      0.139322000      2.054253000
H       -0.157404000      0.421938000      0.734571000
H       -4.048728000      2.981621000      2.391049000
H       -5.645297000      5.221356000     -0.945434000
H       -4.175118000      6.179356000     -0.776102000
H       -1.637573000      2.106099000     -0.275234000
H       -1.711768000      2.465976000      1.453070000
H       -2.570318000     -2.766331000     -2.202976000
H       -2.933962000     -1.155978000     -2.806869000
H       -1.616754000     -5.938710000      0.568150000
H       -0.275170000     -4.972459000      1.160334000
H       -0.100026000     -1.116514000     -5.332485000
H       -1.467563000     -0.187347000     -4.740795000
H       -2.964270000      2.432347000     -2.099664000
H       -4.395908000      1.421454000     -2.255605000
H       -0.556416000     -3.629378000      3.367832000
H       -2.068430000     -3.735595000      4.252645000
H        0.106740000      0.540117000     -1.368577000
H       -1.365423000      0.811305000     -2.313170000
H       -3.118672000      4.972918000     -2.668274000
H       -4.662762000      5.629723000     -3.192213000
H        0.634948000      0.707440000     -3.774846000
H        1.059600000     -0.874779000     -3.137028000
H       -2.954113000     -3.888083000      0.147108000
H       -1.402424000     -3.814135000     -0.690931000
H       -5.512164000      2.661476000     -0.417301000
H       -3.041125000     -5.165288000      2.464391000
H       -1.556017000     -5.886149000      3.075888000
H       -0.550213000     -2.902645000     -3.661043000
H       -2.000037000     -2.600437000     -4.619699000
H       -4.385027000      3.264043000     -3.956754000
H       -5.757858000      3.430156000     -2.871887000
H       -3.816027000      0.994137000      5.556534000
H       -3.865769000      2.630843000      4.947763000
H       -2.700121000      1.192944000      3.374064000
H       -4.052155000      0.071402000      3.268694000
H       -6.077440000      2.051441000      5.850494000
H       -6.155460000      0.617631000      4.845310000
H       -6.267689000      0.889479000      2.241024000
H       -6.373374000      2.523674000      1.586192000
H       -6.060794000      3.501051000      3.844383000
H       -7.455572000      2.432127000      3.795712000
C       -6.113036000     -1.429220000     -2.702249000
C       -7.235476000     -1.072097000     -1.722015000
C       -5.607362000     -2.475633000     -0.629670000
C       -5.856052000     -2.818182000     -2.102774000
C       -8.203885000     -2.252869000     -1.895803000
C       -6.528567000     -1.258595000     -0.368952000
C       -7.258406000     -3.449216000     -2.191967000
H       -5.244863000     -0.757585000     -2.628290000
H       -6.441231000     -1.470868000     -3.748350000
H       -7.696235000     -0.085933000     -1.839699000
H       -5.824879000     -3.299374000      0.061627000
H       -5.057922000     -3.408284000     -2.562404000
H       -8.885623000     -2.063590000     -2.734812000
H       -8.826433000     -2.414555000     -1.010709000
H       -7.210809000     -1.423495000      0.473711000
H       -7.392460000     -4.279206000     -1.488423000
H       -7.422694000     -3.850954000     -3.197475000
H       -6.055894000     -0.226883000     -0.099487000
H       -4.450827000     -2.385239000     -0.500423000
F        2.557120000      1.659872000     -2.306886000
F        5.965204000     -3.276615000     -1.367909000
F        1.892736000     -1.518277000      1.361614000
F        6.160259000     -1.077603000     -1.116012000
F        0.895291000      2.818899000     -0.767104000
F        4.559145000      1.982479000      2.231032000
F        6.628994000     -2.288676000      1.053520000
F        0.774095000      3.071327000      1.359542000
F        5.300479000     -4.001254000      1.324272000
F        1.765880000     -3.075922000     -0.621223000
F        3.130991000     -1.786259000      3.119780000
F        4.497459000      2.407741000     -2.929524000
F        1.943117000      4.518661000      0.198676000
F        5.057681000     -1.894033000     -2.775317000
F        3.538625000     -4.356513000     -0.816344000
F        2.881956000     -3.073750000     -2.477271000
F        5.529853000     -2.492660000      2.895702000
F        2.674208000     -3.530435000      1.848215000
F        2.932554000      3.819855000     -2.339718000
F        4.476346000      4.842976000     -0.265352000
F        2.505945000      2.172470000      2.881571000
F        3.589525000      3.964768000      2.255219000
F        5.964324000      3.743523000     -1.449173000
F        5.887239000      3.449306000      0.701519000
O        4.702455000      1.278587000     -0.503500000
O        2.600933000      1.010283000      0.451453000
O        4.474132000     -0.510623000      1.096815000
O        3.379134000     -0.788195000     -0.932449000
C        4.055191000      2.507265000     -0.584402000
C        2.904254000      2.354272000      0.525377000
C        3.971939000     -2.005811000     -0.627277000
C        2.970364000     -2.188459000      1.831384000
C        1.621839000      3.198159000      0.314985000
C        4.227282000     -1.863610000      0.959044000
C        3.482586000      2.611517000     -2.036283000
C        5.425069000     -2.665887000      1.552198000
C        3.037062000     -3.137366000     -1.107038000
C        5.298470000     -2.070889000     -1.453309000
C        3.390594000      2.631939000      1.976943000
C        5.092500000      3.651950000     -0.389826000
B        3.790981000      0.247713000      0.026558000

137
Cat-anion-IP8
Rh      -6.268490000      0.108760000      0.857405000
P       -4.878986000     -0.194883000     -0.835004000
P       -7.726529000      0.709590000     -0.689359000
C       -3.317358000      2.075053000     -0.280827000
C       -4.463631000     -1.964072000     -1.256064000
C       -3.213357000      0.585019000     -0.633342000
C      -10.250355000      0.109105000     -1.804338000
C       -5.529297000      0.576792000     -2.371516000
C       -8.280433000      2.473681000     -0.644437000
C      -11.561638000     -0.675385000     -1.711031000
C       -7.059360000      0.470944000     -2.392601000
C       -4.484106000     -2.863356000     -0.005980000
C       -0.949034000      0.521816000      0.478490000
C       -4.828324000     -4.888565000     -1.456850000
C       -9.059464000     -1.759346000     -0.605128000
C       -1.922590000      2.713641000     -0.229185000
C       -5.321624000     -2.581092000     -2.356626000
C      -11.309094000     -2.176657000     -1.653665000
C       -4.832568000     -3.995184000     -2.689508000
C       -2.331249000     -0.133868000      0.393218000
C       -9.306450000     -0.244551000     -0.648728000
C       -1.048823000      2.007065000      0.788130000
C       -3.995519000     -4.278413000     -0.341245000
C      -10.375871000     -2.532263000     -0.504703000
C       -7.641324000      4.892124000     -0.929326000
C       -7.152075000      3.441867000     -0.899444000
C       -8.385492000      5.257001000      0.312239000
C       -8.998568000      2.834632000      0.632055000
C       -9.505529000      4.288294000      0.566385000
H       -3.814434000      2.170693000      0.697121000
H       -3.950323000      2.612901000     -0.996841000
H       -3.429052000     -1.912001000     -1.635889000
H       -2.743430000      0.484736000     -1.627169000
H      -10.467137000      1.186358000     -1.824443000
H       -9.757325000     -0.126952000     -2.759055000
H       -5.221615000      1.628990000     -2.339842000
H       -5.065497000      0.139768000     -3.267340000
H       -8.991763000      2.557755000     -1.485186000
H      -12.116634000     -0.355073000     -0.815728000
H      -12.191890000     -0.415740000     -2.575989000
H       -7.370510000     -0.526670000     -2.729025000
H       -7.505573000      1.199191000     -3.082879000
H       -3.877085000     -2.435347000      0.803639000
H       -5.516085000     -2.904763000      0.375283000
H       -0.337538000      0.001999000      1.231845000
H       -0.431895000      0.380363000     -0.480495000
H       -4.455281000     -5.892605000     -1.712534000
H       -5.859400000     -5.032363000     -1.102584000
H       -8.531095000     -2.071588000     -1.520151000
H       -8.389622000     -2.006589000      0.232438000
H       -1.456614000      2.650637000     -1.223340000
H       -2.005892000      3.786679000     -0.003477000
H       -5.293369000     -1.970930000     -3.267469000
H       -6.371105000     -2.626818000     -2.025955000
H      -10.862273000     -2.509347000     -2.604418000
H      -12.255901000     -2.724560000     -1.554845000
H       -5.469787000     -4.425005000     -3.476099000
H       -3.820628000     -3.932088000     -3.118517000
H       -2.815084000     -0.097521000      1.382640000
H       -2.212686000     -1.195848000      0.139132000
H       -9.784328000      0.045973000      0.301923000
H       -1.476409000      2.149325000      1.792833000
H       -0.046193000      2.458795000      0.814148000
H       -2.937643000     -4.234706000     -0.647265000
H       -4.032717000     -4.907265000      0.561379000
H      -10.177003000     -3.613172000     -0.484025000
H      -10.867145000     -2.295232000      0.451888000
H       -6.780167000      5.555288000     -1.100244000
H       -8.286982000      5.025999000     -1.808233000
H       -6.665279000      3.217486000     -1.854847000
H       -6.383031000      3.313911000     -0.120491000
H       -8.773549000      6.287126000      0.244796000
H       -7.701768000      5.259815000      1.176571000
H       -8.309446000      2.729253000      1.486073000
H       -9.847433000      2.164572000      0.833159000
H      -10.257333000      4.365163000     -0.235383000
H      -10.034581000      4.526911000      1.500875000
C       -6.842603000     -2.244333000      3.203057000
C       -7.585829000     -1.066933000      3.843066000
C       -5.438838000     -0.335402000      3.025032000
C       -5.447388000     -1.752048000      3.610065000
C       -7.071020000     -1.108464000      5.290645000
C       -6.909983000      0.130343000      3.153834000
C       -5.609984000     -1.612632000      5.135477000
H       -6.981325000     -2.301849000      2.113224000
H       -7.097154000     -3.215835000      3.644830000
H       -8.676617000     -1.063983000      3.749040000
H       -4.753546000      0.352750000      3.535499000
H       -4.600749000     -2.368260000      3.293875000
H       -7.673970000     -1.804696000      5.887507000
H       -7.132076000     -0.133013000      5.782445000
H       -7.003020000      1.074615000      3.703762000
H       -4.876488000     -0.927572000      5.576503000
H       -5.468680000     -2.586774000      5.615590000
H       -7.530384000      0.348964000      2.190625000
H       -4.928059000     -0.411493000      1.978245000
F        4.387135000     -2.021978000      0.456692000
F       10.435652000     -1.889437000     -0.056620000
F        7.240083000      1.586383000      2.142027000
F        8.671593000     -1.595446000     -1.375261000
F        2.755436000     -0.168507000      1.071632000
F        5.655674000      2.094303000     -2.023616000
F       10.210543000      0.409334000     -1.451230000
F        2.738200000      1.953446000      0.758503000
F       11.058773000      0.849566000      0.512920000
F        8.274713000     -0.398044000      3.310608000
F        8.298655000      3.084090000      0.987672000
F        4.628662000     -2.953042000     -1.489250000
F        1.930349000      0.656711000     -0.814663000
F        8.625029000     -3.060191000      0.202041000
F       10.230234000     -0.953685000      2.481265000
F        8.598711000     -2.422183000      2.611729000
F       10.066822000      2.409368000     -0.662204000
F        9.417268000      1.851039000      2.435419000
F        2.711175000     -2.041590000     -0.956931000
F        2.849180000     -0.239897000     -3.070676000
F        4.554985000      3.107560000     -0.462617000
F        3.473432000      2.364365000     -2.210959000
F        4.387046000     -1.710133000     -3.616277000
F        4.864778000      0.407415000     -3.692064000
O        5.997890000     -0.645955000     -1.417361000
O        5.304666000      0.658331000      0.376684000
O        7.619354000      0.902279000     -0.529536000
O        7.067841000     -0.907692000      0.817245000
C        4.610643000     -0.564588000     -1.481169000
C        4.307904000      0.726450000     -0.574945000
C        8.446013000     -0.758416000      0.891381000
C        8.407597000      1.831130000      1.503186000
C        2.921266000      0.779709000      0.114544000
C        8.644019000      0.760968000      0.387298000
C        4.059972000     -1.886042000     -0.850912000
C        9.999736000      1.100703000     -0.303199000
C        8.897700000     -1.104961000      2.326815000
C        9.057956000     -1.809864000     -0.091588000
C        4.487316000      2.077091000     -1.326111000
C        4.163535000     -0.516252000     -2.971784000
B        6.497980000     -0.000073000     -0.189683000

192
Cat-cat-IP1
Rh       6.160516000      0.361235000      0.625382000
P        6.430162000     -0.471665000     -1.404577000
P        4.175633000      1.001306000     -0.102565000
C        8.260138000      1.493027000     -2.234984000
C        6.394921000     -2.331382000     -1.546200000
C        8.022944000     -0.023224000     -2.232333000
C        1.396441000      0.760618000      0.335179000
C        5.152367000      0.171919000     -2.558826000
C        3.897100000      2.826719000     -0.208065000
C        0.257411000      0.281089000      1.238648000
C        3.832841000      0.375686000     -1.803797000
C        6.942266000     -3.006479000     -0.274784000
C       10.517011000     -0.372587000     -2.390119000
C        5.702190000     -5.117391000     -0.850321000
C        2.852942000     -1.104741000      1.199169000
C        9.531529000      1.836645000     -3.023229000
C        5.035340000     -2.922699000     -1.906734000
C        0.358474000     -1.213535000      1.515722000
C        5.142372000     -4.440347000     -2.093627000
C        9.237146000     -0.740412000     -1.632254000
C        2.765047000      0.403942000      0.927770000
C       10.735015000      1.131642000     -2.429731000
C        7.047568000     -4.525330000     -0.463224000
C        1.714370000     -1.570952000      2.108406000
C        4.521767000      4.993598000     -1.327401000
C        4.814268000      3.496270000     -1.201094000
C        4.571029000      5.686466000     -0.006071000
C        3.986254000      3.515853000      1.130808000
C        3.660424000      5.014597000      0.982291000
H        8.356262000      1.835258000     -1.192749000
H        7.401694000      2.032083000     -2.653427000
H        7.080235000     -2.548149000     -2.383271000
H        7.895076000     -0.366879000     -3.273549000
H        1.304697000      1.843505000      0.171440000
H        1.295586000      0.286912000     -0.652605000
H        5.530254000      1.132421000     -2.929540000
H        5.038193000     -0.481305000     -3.435676000
H        2.863996000      2.923614000     -0.586518000
H        0.282797000      0.839767000      2.187027000
H       -0.702747000      0.527743000      0.759019000
H        3.298646000     -0.577805000     -1.700259000
H        3.164421000      1.065096000     -2.336585000
H        7.919463000     -2.591650000      0.008323000
H        6.260923000     -2.779701000      0.559722000
H       11.378384000     -0.884162000     -1.934037000
H       10.443414000     -0.760300000     -3.415476000
H        5.790024000     -6.203125000     -1.011873000
H        4.997806000     -4.993967000     -0.014911000
H        2.795468000     -1.653236000      0.245343000
H        3.833628000     -1.351581000      1.633520000
H        9.403689000      1.529803000     -4.071538000
H        9.680559000      2.925968000     -3.044684000
H        4.643551000     -2.477111000     -2.829059000
H        4.312408000     -2.704279000     -1.105168000
H        0.211255000     -1.770774000      0.576534000
H       -0.445829000     -1.537048000      2.190142000
H        4.151356000     -4.847311000     -2.342199000
H        5.783933000     -4.649376000     -2.963545000
H        9.344826000     -0.456468000     -0.572937000
H        9.104328000     -1.830497000     -1.654474000
H        2.881838000      0.926654000      1.891949000
H       10.908476000      1.509003000     -1.409924000
H       11.642479000      1.369877000     -3.003974000
H        7.790258000     -4.743640000     -1.247706000
H        7.425710000     -4.988444000      0.460953000
H        1.790861000     -2.653666000      2.282241000
H        1.817783000     -1.096373000      3.096679000
H        5.226857000      5.434933000     -2.047583000
H        3.529288000      5.119571000     -1.781704000
H        4.708879000      3.035016000     -2.189148000
H        5.860013000      3.335826000     -0.892476000
H        4.304811000      6.751173000     -0.114804000
H        5.601258000      5.682805000      0.385301000
H        5.005384000      3.404863000      1.536266000
H        3.306644000      3.069969000      1.871964000
H        2.612569000      5.118654000      0.658064000
H        3.720430000      5.494977000      1.970086000
Rh      -5.312534000      0.111247000      0.336833000
P       -5.042887000     -0.721654000     -1.693126000
P       -7.297416000      0.751318000     -0.391114000
C       -3.212912000      1.243039000     -2.523533000
C       -5.078129000     -2.581370000     -1.834749000
C       -3.450105000     -0.273212000     -2.520882000
C      -10.076608000      0.510629000      0.046630000
C       -6.320683000     -0.078070000     -2.847375000
C       -7.575950000      2.576731000     -0.496614000
C      -11.215639000      0.031101000      0.950099000
C       -7.640209000      0.125698000     -2.092346000
C       -4.530784000     -3.256468000     -0.563333000
C       -0.956038000     -0.622575000     -2.678668000
C       -5.770859000     -5.367380000     -1.138870000
C       -8.620108000     -1.354729000      0.910620000
C       -1.941521000      1.586656000     -3.311778000
C       -6.437710000     -3.172687000     -2.195283000
C      -11.114576000     -1.463523000      1.227173000
C       -6.330678000     -4.690336000     -2.382176000
C       -2.235904000     -0.990400000     -1.920803000
C       -8.708002000      0.153954000      0.639221000
C       -0.738035000      0.881653000     -2.718280000
C       -4.425482000     -4.775318000     -0.751773000
C       -9.758680000     -1.820940000      1.819857000
C       -6.951283000      4.743610000     -1.615950000
C       -6.658781000      3.246281000     -1.489643000
C       -6.902020000      5.436478000     -0.294620000
C       -7.486796000      3.265865000      0.842259000
C       -7.812625000      4.764609000      0.693742000
H       -3.116788000      1.585269000     -1.481298000
H       -4.071356000      1.782094000     -2.941976000
H       -4.392815000     -2.798138000     -2.671820000
H       -3.577974000     -0.616867000     -3.562098000
H      -10.168353000      1.593517000     -0.117109000
H      -10.177464000      0.036924000     -0.941154000
H       -5.942796000      0.882433000     -3.218089000
H       -6.434857000     -0.731293000     -3.724225000
H       -8.609053000      2.673626000     -0.875067000
H      -11.190253000      0.589779000      1.898478000
H      -12.175797000      0.277754000      0.470469000
H       -8.174404000     -0.827793000     -1.988808000
H       -8.308629000      0.815108000     -2.625134000
H       -3.553586000     -2.841638000     -0.280226000
H       -5.212127000     -3.029690000      0.271173000
H       -0.094665000     -1.134150000     -2.222587000
H       -1.029636000     -1.010289000     -3.704025000
H       -5.683026000     -6.453113000     -1.300422000
H       -6.475244000     -5.243955000     -0.303460000
H       -8.677582000     -1.903225000     -0.043206000
H       -7.639422000     -1.601569000      1.344971000
H       -2.069360000      1.279814000     -4.360087000
H       -1.792491000      2.675979000     -3.333233000
H       -6.829499000     -2.727100000     -3.117608000
H       -7.160642000     -2.954267000     -1.393717000
H      -11.261794000     -2.020763000      0.287985000
H      -11.918879000     -1.787036000      1.901593000
H       -7.321694000     -5.097299000     -2.630748000
H       -5.689117000     -4.899365000     -3.252094000
H       -2.128224000     -0.706456000     -0.861486000
H       -2.368722000     -2.080485000     -1.943023000
H       -8.591212000      0.676666000      1.603400000
H       -0.564574000      1.259015000     -1.698473000
H        0.169429000      1.119889000     -3.292523000
H       -3.682792000     -4.993628000     -1.536256000
H       -4.047339000     -5.238433000      0.172404000
H       -9.682189000     -2.903655000      1.993692000
H       -9.655267000     -1.346361000      2.808130000
H       -6.246193000      5.184945000     -2.336132000
H       -7.943762000      4.869582000     -2.070253000
H       -6.764171000      2.785027000     -2.477697000
H       -5.613036000      3.085838000     -1.181025000
H       -7.168239000      6.501185000     -0.403353000
H       -5.871791000      5.432817000      0.096752000
H       -6.467666000      3.154875000      1.247717000
H       -8.166406000      2.819980000      1.583415000
H       -8.860480000      4.868665000      0.369515000
H       -7.752620000      5.244988000      1.681537000
C        6.669488000     -1.441169000      3.429134000
C        6.484001000     -0.054243000      4.053872000
C        7.950106000      0.094505000      2.145392000
C        8.112218000     -1.184957000      2.973595000
C        7.670130000      0.022335000      5.028282000
C        6.813054000      0.862178000      2.863420000
C        8.781222000     -0.784487000      4.302057000
H        5.979221000     -1.635030000      2.594725000
H        6.590726000     -2.262119000      4.152745000
H        5.509677000      0.154824000      4.507361000
H        8.862870000      0.699527000      2.077832000
H        8.607447000     -2.000504000      2.438691000
H        7.402637000     -0.438215000      5.987903000
H        7.967189000      1.053351000      5.242433000
H        7.110246000      1.878367000      3.149364000
H        9.698468000     -0.202797000      4.153314000
H        9.058093000     -1.682184000      4.865007000
H        5.806223000      1.052163000      2.306051000
H        7.831656000     -0.242087000      1.034031000
C       -4.803561000     -1.691157000      3.140585000
C       -4.989049000     -0.304232000      3.765323000
C       -3.522944000     -0.155483000      1.856843000
C       -3.360832000     -1.434945000      2.685046000
C       -3.802920000     -0.227653000      4.739733000
C       -4.659996000      0.612190000      2.574871000
C       -2.691828000     -1.034475000      4.013508000
H       -5.493828000     -1.885018000      2.306176000
H       -4.882324000     -2.512107000      3.864196000
H       -5.963373000     -0.095164000      4.218812000
H       -2.610179000      0.449538000      1.789283000
H       -2.865602000     -2.250492000      2.150142000
H       -4.070413000     -0.688203000      5.699354000
H       -3.505860000      0.803363000      4.953884000
H       -4.362804000      1.628379000      2.860815000
H       -1.774582000     -0.452785000      3.864765000
H       -2.414957000     -1.932172000      4.576458000
H       -5.666826000      0.802175000      2.017501000
H       -3.641394000     -0.492075000      0.745482000

192
Cat-cat-IP2
Rh       5.842254000     -0.370244000      0.666492000
P        4.620336000     -0.747329000     -1.136807000
P        7.377555000      0.346499000     -0.750718000
C        4.875359000     -3.543942000     -1.025790000
C        3.172669000      0.397385000     -1.408349000
C        3.844092000     -2.424608000     -1.222933000
C        8.945362000      2.578063000     -1.482537000
C        5.647588000     -0.672837000     -2.659456000
C        8.935998000     -0.646126000     -0.833153000
C        9.441276000      3.987073000     -1.147341000
C        6.750217000      0.379108000     -2.485216000
C        2.582493000      0.890181000     -0.073925000
C        2.047556000     -3.988805000     -0.390428000
C        1.573122000      2.875271000     -1.242502000
C        6.805766000      3.046323000     -0.237429000
C        4.218540000     -4.918625000     -1.211993000
C        3.455351000      1.584829000     -2.323865000
C        8.280345000      4.954932000     -0.956623000
C        2.178031000      2.399786000     -2.556120000
C        2.684489000     -2.603706000     -0.237041000
C        7.970856000      2.062489000     -0.416712000
C        3.073441000     -5.100280000     -0.235572000
C        1.304962000      1.706549000     -0.308370000
C        7.312896000      4.448665000      0.104137000
C       10.010289000     -2.836285000     -1.455717000
C        8.701741000     -2.052449000     -1.326085000
C       10.787715000     -2.841449000     -0.181358000
C        9.690232000     -0.670414000      0.472978000
C       11.015290000     -1.439858000      0.309784000
H        5.296117000     -3.459167000     -0.011694000
H        5.721167000     -3.435408000     -1.715305000
H        2.423024000     -0.235711000     -1.912881000
H        3.441452000     -2.486127000     -2.248933000
H        9.805152000      1.902686000     -1.594346000
H        8.436799000      2.598450000     -2.457849000
H        6.088979000     -1.669511000     -2.780312000
H        5.030731000     -0.491235000     -3.551145000
H        9.552284000     -0.124269000     -1.586661000
H       10.052758000      3.951660000     -0.232451000
H       10.109101000      4.328548000     -1.953685000
H        6.353172000      1.385689000     -2.670626000
H        7.575209000      0.221111000     -3.192577000
H        2.376343000      0.051548000      0.605298000
H        3.336984000      1.513324000      0.430546000
H        1.228974000     -4.103416000      0.336532000
H        1.581548000     -4.054635000     -1.383201000
H        0.646875000      3.440691000     -1.429575000
H        2.261583000      3.579730000     -0.753565000
H        6.220270000      3.095650000     -1.169468000
H        6.116232000      2.674807000      0.535781000
H        3.842930000     -5.005823000     -2.241926000
H        4.968235000     -5.714854000     -1.096794000
H        3.846145000      1.251463000     -3.292822000
H        4.221537000      2.230463000     -1.866743000
H        7.744827000      5.077109000     -1.911901000
H        8.649675000      5.953203000     -0.685595000
H        2.405617000      3.255198000     -3.208802000
H        1.453857000      1.780585000     -3.107676000
H        3.056699000     -2.484256000      0.793281000
H        1.915552000     -1.833601000     -0.385680000
H        8.502984000      1.991918000      0.546807000
H        3.470487000     -5.099099000      0.791486000
H        2.596813000     -6.081142000     -0.379581000
H        0.530525000      1.053163000     -0.741953000
H        0.909151000      2.061051000      0.655597000
H        6.464443000      5.138057000      0.219059000
H        7.820705000      4.426128000      1.080981000
H        9.782228000     -3.856032000     -1.800238000
H       10.609227000     -2.387567000     -2.260205000
H        8.205477000     -2.036849000     -2.302605000
H        8.014387000     -2.567654000     -0.635666000
H       11.749186000     -3.365115000     -0.314181000
H       10.247976000     -3.415430000      0.589216000
H        9.076931000     -1.164216000      1.244576000
H        9.903804000      0.341917000      0.846566000
H       11.657057000     -0.893204000     -0.399620000
H       11.553489000     -1.436130000      1.269176000
C        4.716022000      1.397610000      3.307521000
C        6.028766000      0.873336000      3.899220000
C        4.875116000     -0.907849000      2.754514000
C        3.957031000      0.076243000      3.487935000
C        5.577142000      0.345973000      5.270410000
C        6.297453000     -0.350192000      3.006995000
C        4.138365000     -0.171945000      4.997331000
H        4.808526000      1.704374000      2.255083000
H        4.275767000      2.223343000      3.880334000
H        6.867014000      1.576606000      3.936904000
H        4.783010000     -1.944882000      3.100684000
H        2.919524000      0.057952000      3.141906000
H        5.577259000      1.158785000      6.007883000
H        6.241274000     -0.433260000      5.656188000
H        6.964725000     -1.094927000      3.457380000
H        4.008892000     -1.225968000      5.269541000
H        3.392802000      0.399077000      5.560802000
H        6.933443000      0.031930000      2.107017000
H        4.457942000     -1.005022000      1.668709000
Rh      -5.842253000      0.370244000     -0.666492000
P       -4.620336000      0.747329000      1.136807000
P       -7.377554000     -0.346500000      0.750718000
C       -4.875359000      3.543943000      1.025790000
C       -3.172670000     -0.397385000      1.408348000
C       -3.844092000      2.424608000      1.222934000
C       -8.945361000     -2.578063000      1.482537000
C       -5.647588000      0.672837000      2.659455000
C       -8.935997000      0.646126000      0.833152000
C       -9.441276000     -3.987072000      1.147341000
C       -6.750218000     -0.379108000      2.485216000
C       -2.582492000     -0.890180000      0.073926000
C       -2.047555000      3.988806000      0.390428000
C       -1.573122000     -2.875270000      1.242502000
C       -6.805767000     -3.046323000      0.237429000
C       -4.218541000      4.918625000      1.211993000
C       -3.455351000     -1.584829000      2.323865000
C       -8.280346000     -4.954932000      0.956622000
C       -2.178030000     -2.399786000      2.556120000
C       -2.684490000      2.603706000      0.237040000
C       -7.970857000     -2.062489000      0.416712000
C       -3.073440000      5.100280000      0.235572000
C       -1.304962000     -1.706548000      0.308369000
C       -7.312896000     -4.448666000     -0.104137000
C      -10.010289000      2.836284000      1.455717000
C       -8.701741000      2.052450000      1.326084000
C      -10.787714000      2.841449000      0.181357000
C       -9.690232000      0.670414000     -0.472978000
C      -11.015289000      1.439858000     -0.309784000
H       -5.296116000      3.459167000      0.011694000
H       -5.721168000      3.435408000      1.715305000
H       -2.423023000      0.235711000      1.912880000
H       -3.441453000      2.486128000      2.248933000
H       -9.805152000     -1.902686000      1.594346000
H       -8.436798000     -2.598450000      2.457848000
H       -6.088980000      1.669500000      2.780331000
H       -5.030731000      0.491234000      3.551145000
H       -9.552284000      0.124269000      1.586661000
H      -10.052758000     -3.951661000      0.232452000
H      -10.109101000     -4.328547000      1.953685000
H       -6.353171000     -1.385689000      2.670626000
H       -7.575216000     -0.221119000      3.192582000
H       -2.376343000     -0.051547000     -0.605299000
H       -3.336985000     -1.513324000     -0.430546000
H       -1.228974000      4.103417000     -0.336532000
H       -1.581555000      4.054627000      1.383206000
H       -0.646874000     -3.440690000      1.429575000
H       -2.261584000     -3.579729000      0.753565000
H       -6.220271000     -3.095650000      1.169468000
H       -6.116231000     -2.674808000     -0.535781000
H       -3.842931000      5.005824000      2.241926000
H       -4.968236000      5.714854000      1.096794000
H       -3.846139000     -1.251455000      3.292818000
H       -4.221530000     -2.230455000      1.866737000
H       -7.744827000     -5.077108000      1.911902000
H       -8.649676000     -5.953203000      0.685595000
H       -2.405616000     -3.255198000      3.208801000
H       -1.453857000     -1.780586000      3.107675000
H       -3.056699000      2.484257000     -0.793282000
H       -1.915553000      1.833601000      0.385681000
H       -8.502984000     -1.991918000     -0.546808000
H       -3.470486000      5.099098000     -0.791486000
H       -2.596812000      6.081142000      0.379581000
H       -0.530525000     -1.053162000      0.741953000
H       -0.909150000     -2.061051000     -0.655598000
H       -6.464442000     -5.138057000     -0.219059000
H       -7.820704000     -4.426128000     -1.080982000
H       -9.782228000      3.856033000      1.800238000
H      -10.609226000      2.387567000      2.260204000
H       -8.205476000      2.036850000      2.302605000
H       -8.014387000      2.567654000      0.635665000
H      -11.749187000      3.365115000      0.314182000
H      -10.247976000      3.415431000     -0.589217000
H       -9.076931000      1.164215000     -1.244576000
H       -9.903804000     -0.341917000     -0.846566000
H      -11.657057000      0.893204000      0.399621000
H      -11.553488000      1.436130000     -1.269176000
C       -4.716022000     -1.397610000     -3.307522000
C       -6.028767000     -0.873336000     -3.899220000
C       -4.875116000      0.907850000     -2.754514000
C       -3.957030000     -0.076243000     -3.487934000
C       -5.577142000     -0.345973000     -5.270409000
C       -6.297453000      0.350193000     -3.006996000
C       -4.138364000      0.171945000     -4.997331000
H       -4.808527000     -1.704374000     -2.255083000
H       -4.275767000     -2.223343000     -3.880335000
H       -6.867014000     -1.576605000     -3.936905000
H       -4.783010000      1.944882000     -3.100684000
H       -2.919530000     -0.057940000     -3.141898000
H       -5.577259000     -1.158786000     -6.007884000
H       -6.241274000      0.433260000     -5.656188000
H       -6.964725000      1.094927000     -3.457380000
H       -4.008892000      1.225969000     -5.269542000
H       -3.392802000     -0.399078000     -5.560801000
H       -6.933443000     -0.031931000     -2.107017000
H       -4.457942000      1.005021000     -1.668709000

192
Cat-cat-IP3
Rh       5.904075000     -0.207922000      0.553720000
P        4.823010000     -1.273294000     -1.053591000
P        5.458984000      1.615811000     -0.610431000
C        7.129356000     -2.407117000     -2.190963000
C        3.145209000     -1.956664000     -0.608806000
C        5.700301000     -2.747422000     -1.746802000
C        4.172700000      4.127782000     -0.515922000
C        4.582446000     -0.190410000     -2.519451000
C        6.917398000      2.504208000     -1.320798000
C        3.477417000      5.203811000      0.322133000
C        4.375887000      1.258491000     -2.060370000
C        3.076018000     -2.367203000      0.873932000
C        6.412787000     -5.147769000     -1.433721000
C        0.569005000     -2.174960000      0.820002000
C        3.351216000      2.364737000      1.085411000
C        7.787855000     -3.621697000     -2.859554000
C        1.969156000     -1.047851000     -0.953857000
C        2.273243000      4.638933000      1.064940000
C        0.641064000     -1.745343000     -0.638706000
C        5.722523000     -3.942221000     -0.787271000
C        4.574586000      2.924413000      0.345387000
C        7.814720000     -4.804144000     -1.911532000
C        1.745787000     -3.063982000      1.187762000
C        2.669124000      3.446694000      1.924776000
C        8.825027000      2.449012000     -2.962867000
C        7.664926000      1.673163000     -2.333798000
C        9.755924000      2.996278000     -1.932169000
C        7.865911000      3.018900000     -0.266829000
C        9.008070000      3.819406000     -0.921901000
H        7.708744000     -2.101253000     -1.305881000
H        7.143034000     -1.549224000     -2.873923000
H        3.053329000     -2.863646000     -1.230313000
H        5.106471000     -3.025131000     -2.634959000
H        5.045792000      4.563109000     -1.021960000
H        3.488514000      3.792127000     -1.309339000
H        5.499480000     -0.273137000     -3.115269000
H        3.760645000     -0.551231000     -3.154314000
H        6.478704000      3.367336000     -1.852284000
H        4.195155000      5.627931000      1.041273000
H        3.177704000      6.030373000     -0.341007000
H        3.337701000      1.415236000     -1.739701000
H        4.575572000      1.971865000     -2.871022000
H        3.917871000     -3.017984000      1.147641000
H        3.177767000     -1.460780000      1.490454000
H        6.433061000     -5.988613000     -0.723614000
H        5.806917000     -5.486070000     -2.285524000
H       -0.382732000     -2.691165000      1.020899000
H        0.570602000     -1.285395000      1.466510000
H        2.627585000      1.971659000      0.353439000
H        3.649079000      1.508133000      1.708984000
H        7.224688000     -3.887816000     -3.765904000
H        8.801015000     -3.363085000     -3.200029000
H        1.982872000     -0.770863000     -2.014903000
H        2.038442000     -0.115690000     -0.371516000
H        1.507339000      4.326745000      0.336796000
H        1.803867000      5.413597000      1.686219000
H       -0.191828000     -1.070476000     -0.884397000
H        0.529940000     -2.618754000     -1.299657000
H        6.259609000     -3.663593000      0.133749000
H        4.705550000     -4.226812000     -0.485286000
H        5.303072000      3.257640000      1.103527000
H        8.452483000     -4.560430000     -1.047611000
H        8.275907000     -5.676601000     -2.397462000
H        1.688866000     -4.009412000      0.624217000
H        1.711356000     -3.334677000      2.254115000
H        1.792044000      3.027669000      2.438089000
H        3.355269000      3.780504000      2.718738000
H        9.345256000      1.794423000     -3.678036000
H        8.411639000      3.266954000     -3.568965000
H        6.989677000      1.346040000     -3.132009000
H        8.037259000      0.757639000     -1.846197000
H       10.551875000      3.595234000     -2.405464000
H       10.278100000      2.173055000     -1.418173000
H        8.292521000      2.170055000      0.292463000
H        7.357274000      3.654394000      0.473056000
H        8.581834000      4.712244000     -1.406787000
H        9.680832000      4.194065000     -0.136327000
C        5.181243000     -0.602895000      3.823315000
C        6.461815000      0.229296000      3.949243000
C        6.775275000     -1.517687000      2.317165000
C        5.911777000     -1.917495000      3.518725000
C        7.253806000     -0.554817000      5.007617000
C        7.131813000     -0.035822000      2.590532000
C        6.850087000     -2.029831000      4.735159000
H        4.528226000     -0.269556000      3.003107000
H        4.593899000     -0.646578000      4.749000000
H        6.336856000      1.293887000      4.172176000
H        7.676313000     -2.131231000      2.192875000
H        5.283733000     -2.795419000      3.341804000
H        6.956656000     -0.237588000      6.015387000
H        8.332415000     -0.389620000      4.927551000
H        8.213921000      0.142239000      2.582551000
H        7.713973000     -2.676700000      4.542573000
H        6.309085000     -2.461009000      5.584177000
H        6.744873000      0.791920000      1.865560000
H        6.175556000     -1.819220000      1.362249000
Rh      -5.904074000      0.207922000     -0.553720000
P       -4.823010000      1.273294000      1.053590000
P       -5.458983000     -1.615811000      0.610431000
C       -7.129357000      2.407118000      2.190964000
C       -3.145210000      1.956663000      0.608806000
C       -5.700301000      2.747422000      1.746803000
C       -4.172700000     -4.127781000      0.515922000
C       -4.582446000      0.190410000      2.519450000
C       -6.917398000     -2.504208000      1.320797000
C       -3.477418000     -5.203811000     -0.322133000
C       -4.375887000     -1.258492000      2.060369000
C       -3.076019000      2.367204000     -0.873931000
C       -6.412788000      5.147770000      1.433722000
C       -0.569005000      2.174960000     -0.820002000
C       -3.351216000     -2.364738000     -1.085411000
C       -7.787856000      3.621696000      2.859554000
C       -1.969155000      1.047851000      0.953857000
C       -2.273243000     -4.638933000     -1.064940000
C       -0.641064000      1.745344000      0.638706000
C       -5.722522000      3.942220000      0.787270000
C       -4.574586000     -2.924413000     -0.345387000
C       -7.814720000      4.804145000      1.911532000
C       -1.745788000      3.063982000     -1.187762000
C       -2.669123000     -3.446694000     -1.924776000
C       -8.825027000     -2.449012000      2.962867000
C       -7.664928000     -1.673163000      2.333797000
C       -9.755924000     -2.996277000      1.932168000
C       -7.865911000     -3.018900000      0.266828000
C       -9.008069000     -3.819406000      0.921901000
H       -7.708744000      2.101254000      1.305880000
H       -7.143034000      1.549224000      2.873923000
H       -3.053329000      2.863647000      1.230313000
H       -5.106471000      3.025131000      2.634960000
H       -5.045792000     -4.563109000      1.021961000
H       -3.488514000     -3.792126000      1.309338000
H       -5.499463000      0.273129000      3.115281000
H       -3.760644000      0.551231000      3.154314000
H       -6.478704000     -3.367337000      1.852283000
H       -4.195155000     -5.627931000     -1.041273000
H       -3.177703000     -6.030372000      0.341007000
H       -3.337700000     -1.415236000      1.739701000
H       -4.575568000     -1.971876000      2.871024000
H       -3.917872000      3.017984000     -1.147642000
H       -3.177768000      1.460779000     -1.490454000
H       -6.433061000      5.988614000      0.723614000
H       -5.806911000      5.486060000      2.285526000
H        0.382732000      2.691166000     -1.020899000
H       -0.570603000      1.285395000     -1.466510000
H       -2.627586000     -1.971659000     -0.353439000
H       -3.649079000     -1.508133000     -1.708984000
H       -7.224689000      3.887815000      3.765904000
H       -8.801015000      3.363085000      3.200028000
H       -1.982878000      0.770873000      2.014902000
H       -2.038448000      0.115700000      0.371513000
H       -1.507339000     -4.326745000     -0.336795000
H       -1.803867000     -5.413598000     -1.686218000
H        0.191828000      1.070477000      0.884396000
H       -0.529940000      2.618754000      1.299656000
H       -6.259610000      3.663593000     -0.133749000
H       -4.705550000      4.226811000      0.485287000
H       -5.303072000     -3.257641000     -1.103528000
H       -8.452482000      4.560430000      1.047611000
H       -8.275907000      5.676602000      2.397462000
H       -1.688867000      4.009412000     -0.624217000
H       -1.711357000      3.334677000     -2.254116000
H       -1.792044000     -3.027668000     -2.438089000
H       -3.355269000     -3.780504000     -2.718739000
H       -9.345256000     -1.794422000      3.678036000
H       -8.411639000     -3.266953000      3.568965000
H       -6.989677000     -1.346040000      3.132009000
H       -8.037259000     -0.757639000      1.846197000
H      -10.551875000     -3.595234000      2.405465000
H      -10.278101000     -2.173055000      1.418172000
H       -8.292521000     -2.170055000     -0.292463000
H       -7.357274000     -3.654395000     -0.473056000
H       -8.581833000     -4.712244000      1.406787000
H       -9.680831000     -4.194064000      0.136327000
C       -5.181243000      0.602895000     -3.823316000
C       -6.461816000     -0.229297000     -3.949243000
C       -6.775276000      1.517687000     -2.317165000
C       -5.911776000      1.917495000     -3.518725000
C       -7.253806000      0.554817000     -5.007617000
C       -7.131814000      0.035822000     -2.590532000
C       -6.850087000      2.029832000     -4.735159000
H       -4.528226000      0.269556000     -3.003106000
H       -4.593899000      0.646578000     -4.749001000
H       -6.336857000     -1.293887000     -4.172176000
H       -7.676312000      2.131231000     -2.192875000
H       -5.283742000      2.795419000     -3.341791000
H       -6.956656000      0.237588000     -6.015388000
H       -8.332416000      0.389620000     -4.927551000
H       -8.213922000     -0.142239000     -2.582551000
H       -7.713974000      2.676699000     -4.542573000
H       -6.309084000      2.461009000     -5.584177000
H       -6.744872000     -0.791920000     -1.865560000
H       -6.175556000      1.819219000     -1.362250000

192
Cat-cat-IP4
Rh       5.007194000      0.081701000     -0.411403000
P        6.838288000      0.903241000      0.515598000
P        5.695527000     -1.858291000      0.389836000
C        8.191826000      1.291469000     -1.916606000
C        6.593081000      1.965738000      2.029143000
C        7.860579000      1.981830000     -0.586583000
C        5.004874000     -3.997279000      2.098985000
C        7.997827000     -0.440643000      0.993822000
C        6.150663000     -3.140907000     -0.862599000
C        3.937319000     -4.694207000      2.946458000
C        7.201074000     -1.673177000      1.439674000
C        5.256454000      2.728828000      1.974706000
C        8.135290000      4.216909000     -1.725126000
C        5.290356000      2.985765000      4.476269000
C        3.892245000     -1.780222000      2.539612000
C        9.129330000      2.168175000     -2.758218000
C        6.719035000      1.228469000      3.359057000
C        3.368795000     -3.758079000      4.005387000
C        6.598991000      2.209794000      4.530481000
C        7.221822000      3.349190000     -0.853144000
C        4.459123000     -2.714188000      1.460787000
C        8.498663000      3.520133000     -3.026763000
C        5.137540000      3.709539000      3.148406000
C        2.821822000     -2.484869000      3.375124000
C        7.734607000     -3.831033000     -2.693809000
C        7.327404000     -2.729332000     -1.712003000
C        6.590901000     -4.271268000     -3.546180000
C        4.992150000     -3.547637000     -1.738871000
C        5.418746000     -4.675899000     -2.697774000
H        7.252295000      1.109611000     -2.461420000
H        8.644306000      0.305770000     -1.754552000
H        7.418339000      2.696310000      1.978699000
H        8.796378000      2.138716000     -0.022450000
H        5.379243000     -4.692693000      1.334708000
H        5.863996000     -3.745867000      2.738506000
H        8.585309000     -0.671941000      0.097073000
H        8.710927000     -0.101948000      1.758921000
H        6.460147000     -4.013109000     -0.259770000
H        3.128224000     -5.054006000      2.292166000
H        4.381808000     -5.588579000      3.410479000
H        6.863684000     -1.557196000      2.477916000
H        7.810555000     -2.585685000      1.397317000
H        5.140447000      3.263273000      1.021785000
H        4.436055000      1.995795000      2.015511000
H        7.651934000      5.186796000     -1.918438000
H        9.050779000      4.442536000     -1.161151000
H        5.232517000      3.698560000      5.313651000
H        4.446142000      2.294174000      4.611568000
H        4.706266000     -1.452056000      3.205654000
H        3.493482000     -0.866466000      2.073379000
H       10.079589000      2.304061000     -2.221571000
H        9.384738000      1.655998000     -3.697227000
H        7.680036000      0.704883000      3.430226000
H        5.925862000      0.468492000      3.437508000
H        4.159825000     -3.498448000      4.727278000
H        2.582482000     -4.261109000      4.584247000
H        6.681844000      1.657557000      5.477946000
H        7.454512000      2.902289000      4.506254000
H        6.254581000      3.209649000     -1.362403000
H        7.010125000      3.877495000      0.086270000
H        3.634295000     -2.979841000      0.778441000
H        7.594169000      3.381837000     -3.639349000
H        9.177722000      4.150654000     -3.619491000
H        5.915589000      4.484483000      3.054804000
H        4.170092000      4.232158000      3.098553000
H        2.436462000     -1.802510000      4.145984000
H        1.962599000     -2.734743000      2.733330000
H        8.582045000     -3.474404000     -3.298173000
H        8.127188000     -4.682817000     -2.121428000
H        8.188989000     -2.488831000     -1.079592000
H        7.074030000     -1.805820000     -2.257437000
H        6.894425000     -5.100776000     -4.206547000
H        6.287675000     -3.456434000     -4.223422000
H        4.652352000     -2.680128000     -2.328198000
H        4.125279000     -3.882173000     -1.150130000
H        5.675645000     -5.567383000     -2.103459000
H        4.557830000     -4.964323000     -3.318853000
C        1.941619000      1.381060000      0.120251000
C        1.601614000      0.386798000     -0.995144000
C        3.607346000      1.599936000     -1.560141000
C        2.549790000      2.428276000     -0.822137000
C        0.757912000      1.247468000     -1.948901000
C        2.976196000      0.189180000     -1.656016000
C        1.387045000      2.660443000     -1.805437000
H        2.662928000      0.982652000      0.849135000
H        1.061411000      1.753170000      0.659270000
H        1.126795000     -0.551375000     -0.690110000
H        3.867481000      1.991757000     -2.551383000
H        2.942974000      3.335803000     -0.354919000
H       -0.293367000      1.242975000     -1.633743000
H        0.782894000      0.875596000     -2.977583000
H        2.928100000     -0.178121000     -2.688249000
H        1.721966000      3.074199000     -2.763801000
H        0.675312000      3.374963000     -1.378438000
H        3.481345000     -0.705527000     -1.103942000
H        4.613764000      1.764421000     -0.992236000
Rh      -5.007194000     -0.081701000      0.411403000
P       -6.838288000     -0.903242000     -0.515598000
P       -5.695526000      1.858291000     -0.389836000
C       -8.191827000     -1.291469000      1.916607000
C       -6.593082000     -1.965738000     -2.029142000
C       -7.860579000     -1.981830000      0.586583000
C       -5.004874000      3.997278000     -2.098985000
C       -7.997827000      0.440643000     -0.993823000
C       -6.150663000      3.140906000      0.862599000
C       -3.937319000      4.694207000     -2.946457000
C       -7.201073000      1.673177000     -1.439674000
C       -5.256455000     -2.728827000     -1.974706000
C       -8.135290000     -4.216909000      1.725126000
C       -5.290357000     -2.985765000     -4.476269000
C       -3.892245000      1.780223000     -2.539612000
C       -9.129330000     -2.168174000      2.758219000
C       -6.719035000     -1.228469000     -3.359057000
C       -3.368795000      3.758079000     -4.005387000
C       -6.598991000     -2.209795000     -4.530481000
C       -7.221821000     -3.349190000      0.853144000
C       -4.459124000      2.714188000     -1.460787000
C       -8.498663000     -3.520134000      3.026764000
C       -5.137539000     -3.709539000     -3.148404000
C       -2.821822000      2.484869000     -3.375125000
C       -7.734607000      3.831033000      2.693809000
C       -7.327404000      2.729332000      1.712005000
C       -6.590900000      4.271267000      3.546181000
C       -4.992149000      3.547637000      1.738870000
C       -5.418746000      4.675899000      2.697773000
H       -7.252294000     -1.109612000      2.461420000
H       -8.644307000     -0.305770000      1.754552000
H       -7.418339000     -2.696311000     -1.978699000
H       -8.796378000     -2.138715000      0.022450000
H       -5.379243000      4.692694000     -1.334708000
H       -5.863996000      3.745867000     -2.738506000
H       -8.585319000      0.671948000     -0.097092000
H       -8.710926000      0.101948000     -1.758922000
H       -6.460146000      4.013109000      0.259770000
H       -3.128224000      5.054006000     -2.292167000
H       -4.381808000      5.588578000     -3.410479000
H       -6.863683000      1.557196000     -2.477916000
H       -7.810555000      2.585695000     -1.397323000
H       -5.140447000     -3.263274000     -1.021785000
H       -4.436054000     -1.995795000     -2.015511000
H       -7.651934000     -5.186796000      1.918438000
H       -9.050778000     -4.442528000      1.161144000
H       -5.232518000     -3.698560000     -5.313650000
H       -4.446143000     -2.294175000     -4.611567000
H       -4.706267000      1.452057000     -3.205653000
H       -3.493482000      0.866466000     -2.073379000
H      -10.079589000     -2.304061000      2.221571000
H       -9.384738000     -1.655998000      3.697226000
H       -7.680037000     -0.704892000     -3.430218000
H       -5.925861000     -0.468501000     -3.437501000
H       -4.159825000      3.498449000     -4.727278000
H       -2.582482000      4.261109000     -4.584247000
H       -6.681844000     -1.657558000     -5.477946000
H       -7.454512000     -2.902289000     -4.506255000
H       -6.254581000     -3.209649000      1.362404000
H       -7.010126000     -3.877494000     -0.086270000
H       -3.634294000      2.979841000     -0.778441000
H       -7.594169000     -3.381837000      3.639348000
H       -9.177722000     -4.150654000      3.619491000
H       -5.915590000     -4.484483000     -3.054804000
H       -4.170092000     -4.232158000     -3.098552000
H       -2.436461000      1.802509000     -4.145984000
H       -1.962598000      2.734743000     -2.733329000
H       -8.582045000      3.474404000      3.298173000
H       -8.127188000      4.682816000      2.121428000
H       -8.188989000      2.488831000      1.079593000
H       -7.074030000      1.805819000      2.257437000
H       -6.894426000      5.100776000      4.206548000
H       -6.287676000      3.456434000      4.223422000
H       -4.652352000      2.680128000      2.328198000
H       -4.125279000      3.882173000      1.150129000
H       -5.675645000      5.567383000      2.103459000
H       -4.557830000      4.964323000      3.318854000
C       -1.941618000     -1.381060000     -0.120251000
C       -1.601615000     -0.386798000      0.995144000
C       -3.607347000     -1.599936000      1.560142000
C       -2.549789000     -2.428276000      0.822137000
C       -0.757912000     -1.247467000      1.948901000
C       -2.976197000     -0.189181000      1.656017000
C       -1.387044000     -2.660443000      1.805436000
H       -2.662929000     -0.982652000     -0.849135000
H       -1.061410000     -1.753170000     -0.659271000
H       -1.126796000      0.551375000      0.690111000
H       -3.867481000     -1.991757000      2.551383000
H       -2.942987000     -3.335798000      0.354927000
H        0.293368000     -1.242975000      1.633743000
H       -0.782894000     -0.875595000      2.977584000
H       -2.928101000      0.178122000      2.688249000
H       -1.721966000     -3.074198000      2.763801000
H       -0.675312000     -3.374963000      1.378438000
H       -3.481345000      0.705527000      1.103941000
H       -4.613764000     -1.764421000      0.992235000

192
Cat-cat-IP6
Rh       4.540615000      0.112801000      0.494245000
P        5.378749000      1.094685000     -1.300359000
P        4.225576000     -1.625354000     -0.831998000
C        3.185233000      2.807922000     -1.689863000
C        7.225881000      1.355027000     -1.313273000
C        4.719264000      2.787724000     -1.649551000
C        4.868311000     -4.347432000     -1.220125000
C        4.965828000      0.152315000     -2.823740000
C        2.466149000     -2.102184000     -1.144878000
C        5.488401000     -5.631165000     -0.662351000
C        4.941729000     -1.348805000     -2.509420000
C        7.776298000      1.577038000      0.107851000
C        4.694804000      5.235501000     -1.037087000
C       10.064229000      0.866126000     -0.656973000
C        6.469849000     -2.983823000      0.166628000
C        2.676470000      4.199919000     -2.089040000
C        8.024031000      0.261390000     -2.016848000
C        6.942838000     -5.418344000     -0.262094000
C        9.512992000      0.623565000     -2.055149000
C        5.229592000      3.847979000     -0.667633000
C        4.999388000     -3.187836000     -0.225327000
C        3.176542000      5.250417000     -1.117429000
C        9.266749000      1.938212000      0.067650000
C        7.076551000     -4.270667000      0.729085000
C        0.261462000     -1.465702000     -2.180605000
C        1.693976000     -1.026221000     -1.867135000
C       -0.466762000     -1.913086000     -0.956700000
C        1.735153000     -2.516749000      0.107806000
C        0.306846000     -2.981130000     -0.236784000
H        2.804138000      2.536596000     -0.692986000
H        2.792644000      2.052243000     -2.380822000
H        7.360183000      2.284458000     -1.892455000
H        5.106500000      3.028986000     -2.654748000
H        3.816308000     -4.530315000     -1.480347000
H        5.378568000     -4.079351000     -2.157172000
H        3.969996000      0.491701000     -3.133463000
H        5.652474000      0.398405000     -3.646271000
H        2.535655000     -2.975158000     -1.817934000
H        4.906560000     -5.969952000      0.208781000
H        5.401721000     -6.424844000     -1.420867000
H        5.961366000     -1.755619000     -2.500946000
H        4.375165000     -1.910829000     -3.263787000
H        7.212034000      2.357194000      0.637106000
H        7.631577000      0.650781000      0.685051000
H        5.058767000      5.978832000     -0.311365000
H        5.117011000      5.529093000     -2.007983000
H       11.128510000      1.144292000     -0.707568000
H       10.025084000     -0.068212000     -0.078369000
H        7.046588000     -2.675028000     -0.719911000
H        6.554870000     -2.157031000      0.888100000
H        3.027512000      4.438396000     -3.103606000
H        1.578113000      4.200188000     -2.142950000
H        7.667584000      0.111261000     -3.043073000
H        7.894706000     -0.692991000     -1.482735000
H        7.541279000     -5.197470000     -1.160618000
H        7.364787000     -6.337909000      0.165417000
H       10.070611000     -0.181154000     -2.556155000
H        9.647104000      1.520633000     -2.679116000
H        4.903903000      3.590233000      0.353085000
H        6.327463000      3.876344000     -0.650477000
H        4.438952000     -3.440335000      0.690459000
H        2.749740000      5.054112000     -0.121537000
H        2.820668000      6.248436000     -1.412921000
H        9.392535000      2.906040000     -0.444352000
H        9.642513000      2.077268000      1.092850000
H        8.130395000     -4.105257000      0.994399000
H        6.565035000     -4.536601000      1.667291000
H       -0.260803000     -0.641744000     -2.689451000
H        0.298209000     -2.281281000     -2.915966000
H        2.192614000     -0.764014000     -2.806666000
H        1.687285000     -0.111591000     -1.252336000
H       -1.476132000     -2.274785000     -1.214851000
H       -0.628335000     -1.059306000     -0.278827000
H        1.680936000     -1.663243000      0.803456000
H        2.257522000     -3.322413000      0.644492000
H        0.370007000     -3.885420000     -0.863059000
H       -0.203881000     -3.288651000      0.687713000
C        6.169093000     -0.013861000      3.443949000
C        4.809143000     -0.565131000      3.885426000
C        4.494346000      1.376342000      2.490625000
C        5.711937000      1.450719000      3.418614000
C        4.528974000      0.248199000      5.159097000
C        3.886576000     -0.017428000      2.783532000
C        5.179553000      1.625240000      4.853489000
H        6.486986000     -0.386027000      2.458695000
H        6.972510000     -0.196823000      4.168394000
H        4.736265000     -1.649917000      4.014259000
H        3.761348000      2.176357000      2.653238000
H        6.458280000      2.189954000      3.113666000
H        4.998066000     -0.232915000      6.026860000
H        3.459611000      0.324569000      5.377567000
H        2.829886000      0.039306000      3.071485000
H        4.471157000      2.457233000      4.941757000
H        6.009869000      1.836815000      5.535574000
H        3.865023000     -0.823936000      1.941189000
H        4.875103000      1.646797000      1.420893000
Rh      -4.540615000     -0.112802000     -0.494244000
P       -5.378748000     -1.094685000      1.300358000
P       -4.225576000      1.625354000      0.831999000
C       -3.185233000     -2.807922000      1.689863000
C       -7.225881000     -1.355027000      1.313273000
C       -4.719264000     -2.787724000      1.649552000
C       -4.868311000      4.347431000      1.220125000
C       -4.965828000     -0.152315000      2.823740000
C       -2.466148000      2.102184000      1.144877000
C       -5.488401000      5.631164000      0.662350000
C       -4.941729000      1.348806000      2.509420000
C       -7.776298000     -1.577038000     -0.107851000
C       -4.694804000     -5.235501000      1.037087000
C      -10.064229000     -0.866126000      0.656973000
C       -6.469849000      2.983823000     -0.166628000
C       -2.676470000     -4.199918000      2.089039000
C       -8.024031000     -0.261390000      2.016848000
C       -6.942838000      5.418344000      0.262093000
C       -9.512992000     -0.623565000      2.055149000
C       -5.229592000     -3.847979000      0.667633000
C       -4.999388000      3.187836000      0.225327000
C       -3.176542000     -5.250417000      1.117429000
C       -9.266748000     -1.938211000     -0.067651000
C       -7.076551000      4.270667000     -0.729084000
C       -0.261462000      1.465701000      2.180606000
C       -1.693975000      1.026221000      1.867134000
C        0.466763000      1.913086000      0.956700000
C       -1.735153000      2.516750000     -0.107807000
C       -0.306846000      2.981130000      0.236784000
H       -2.804139000     -2.536596000      0.692986000
H       -2.792644000     -2.052243000      2.380822000
H       -7.360184000     -2.284458000      1.892455000
H       -5.106500000     -3.028986000      2.654748000
H       -3.816308000      4.530315000      1.480347000
H       -5.378568000      4.079351000      2.157171000
H       -3.970006000     -0.491691000      3.133479000
H       -5.652474000     -0.398405000      3.646272000
H       -2.535656000      2.975158000      1.817934000
H       -4.906560000      5.969952000     -0.208781000
H       -5.401721000      6.424843000      1.420867000
H       -5.961366000      1.755619000      2.500947000
H       -4.375167000      1.910840000      3.263791000
H       -7.212034000     -2.357195000     -0.637107000
H       -7.631576000     -0.650781000     -0.685052000
H       -5.058768000     -5.978832000      0.311365000
H       -5.117013000     -5.529083000      2.007987000
H      -11.128509000     -1.144293000      0.707569000
H      -10.025084000      0.068211000      0.078369000
H       -7.046588000      2.675028000      0.719911000
H       -6.554870000      2.157031000     -0.888100000
H       -3.027512000     -4.438396000      3.103606000
H       -1.578113000     -4.200188000      2.142950000
H       -7.667582000     -0.111273000      3.043069000
H       -7.894704000      0.692980000      1.482731000
H       -7.541280000      5.197470000      1.160618000
H       -7.364787000      6.337909000     -0.165416000
H      -10.070611000      0.181153000      2.556154000
H       -9.647104000     -1.520633000      2.679116000
H       -4.903903000     -3.590234000     -0.353086000
H       -6.327463000     -3.876344000      0.650477000
H       -4.438951000      3.440336000     -0.690460000
H       -2.749740000     -5.054112000      0.121537000
H       -2.820668000     -6.248436000      1.412921000
H       -9.392534000     -2.906040000      0.444353000
H       -9.642514000     -2.077268000     -1.092849000
H       -8.130395000      4.105256000     -0.994399000
H       -6.565034000      4.536601000     -1.667292000
H        0.260803000      0.641744000      2.689451000
H       -0.298209000      2.281281000      2.915966000
H       -2.192614000      0.764013000      2.806666000
H       -1.687285000      0.111591000      1.252337000
H        1.476132000      2.274785000      1.214852000
H        0.628334000      1.059306000      0.278828000
H       -1.680936000      1.663243000     -0.803455000
H       -2.257521000      3.322413000     -0.644493000
H       -0.370007000      3.885420000      0.863059000
H        0.203881000      3.288651000     -0.687713000
C       -6.169093000      0.013861000     -3.443949000
C       -4.809143000      0.565131000     -3.885426000
C       -4.494346000     -1.376341000     -2.490626000
C       -5.711937000     -1.450719000     -3.418614000
C       -4.528974000     -0.248199000     -5.159096000
C       -3.886575000      0.017427000     -2.783533000
C       -5.179553000     -1.625240000     -4.853489000
H       -6.486986000      0.386027000     -2.458694000
H       -6.972510000      0.196823000     -4.168395000
H       -4.736265000      1.649916000     -4.014259000
H       -3.761348000     -2.176358000     -2.653238000
H       -6.458269000     -2.189958000     -3.113656000
H       -4.998065000      0.232915000     -6.026861000
H       -3.459611000     -0.324569000     -5.377568000
H       -2.829885000     -0.039306000     -3.071485000
H       -4.471158000     -2.457233000     -4.941756000
H       -6.009870000     -1.836815000     -5.535574000
H       -3.865023000      0.823936000     -1.941189000
H       -4.875103000     -1.646797000     -1.420893000
